# Supplementary material for: 1,3-Bis(4-tert-butyl­benz­yl)pyrimidine-2,4(1H,3H)-dione
Source: Acta Crystallogr Sect E Struct Rep Online. 2011 Jun 11;67(Pt 7):o1608. doi: 10.1107/S160053681102054X (PMC3151810; doi:10.1107/S160053681102054X)
Supplement: Supplementary file 1 [file e-67-o1608-sup1.cif]

##############################################################################
#                                                                            #
# This CIF contains the data in a paper accepted for publication in          #
# Acta Crystallographica Section E. It conforms to the requirements of       #
# Notes for Authors for Acta Crystallographica Section E, and has been       #
# peer reviewed under the auspices of the IUCr Commission on Journals.       #
#                                                                            #
# Full details of the Crystallographic Information File format               #
# are given in the paper "The Crystallographic Information File (CIF):       #
# a New Standard Archive File for Crystallography" by S. R. Hall, F. H.      #
# Allen and I. D. Brown [Acta Cryst. (1991), A47, 655-685].                  #
#                                                                            #
# The current version of the core CIF dictionary is obtainable from          #
# ftp://ftp.iucr.org/pub/cif_core.dic.                                       #
#                                                                            #
# Software is freely available for graphical display of the structure(s)     #
# in this CIF. For information consult the CIF software page                 #
# http://www.iucr.org/resources/cif/software.                                #
#                                                                            #
# This file may be used for bona fide research purposes within the           #
# scientific community so long as proper attribution is given to the journal # 
# article from which it was obtained.                                        #
#                                                                            #
##############################################################################
data_global
_audit_creation_method     'SHELXL-97'
_journal_date_recd_electronic     2011-05-24
_journal_date_accepted     2011-05-29
_journal_name_full     'Acta Crystallographica, Section E'
_journal_year     2011
_journal_volume     67
_journal_issue      7
_journal_page_first     o1608
_journal_page_last     o1608
_journal_paper_category     QO
_journal_coeditor_code     OM2436
_publ_contact_author_name     'Gong-Chun Li'
_publ_contact_author_address
;
Department of Chemistry
Xuchang University
Xuchang 461000
People's Republic of China
;
_publ_contact_author_email     ligongchun@yahoo.cn
_publ_contact_author_fax     ?
_publ_contact_author_phone     ?
_publ_section_title
;
1,3-Bis(4-<i>tert</i>-butylbenzyl)pyrimidine-2,4(1<i>H</i>,3<i>H</i>)-dione
;
loop_
    _publ_author_name
    _publ_author_address
    'Gong-Chun Li'
;
College of Chemistry and Chemical Engineering
Xuchang University
Xuchang
Henan Province 461000
People's Republic of China
;
    'Hong-Sheng Wang'
;
College of Chemistry and Chemical Engineering
Xuchang University
Xuchang
Henan Province 461000
People's Republic of China
;
    'Feng-Xiang Zhu'
;
College of Chemistry and Chemical Engineering
Xuchang University
Xuchang
Henan Province 461000
People's Republic of China
;
    'Yu-Jiao Niu'
;
College of Chemistry and Chemical Engineering
Xuchang University
Xuchang
Henan Province 461000
People's Republic of China
;
data_I
_chemical_name_systematic
;
1,3-Bis(4-<i>tert</i>-butylbenzyl)pyrimidine-2,4(1<i>H</i>,3<i>H</i>)-dione
;
_chemical_name_common     ?
_chemical_formula_moiety     'C26 H32 N2 O2'
_chemical_formula_sum     'C26 H32 N2 O2'
_chemical_formula_iupac     'C26 H32 N2 O2'
_chemical_formula_weight     404.54
_chemical_melting_point     ?
_symmetry_cell_setting     triclinic
_symmetry_space_group_name_H-M     'P -1'
loop_
    _symmetry_equiv_pos_as_xyz
    'x, y, z'
    '-x, -y, -z'
_cell_length_a     7.5742(18)
_cell_length_b     12.191(3)
_cell_length_c     13.080(3)
_cell_angle_alpha     88.643(4)
_cell_angle_beta     84.809(4)
_cell_angle_gamma     78.381(4)
_cell_volume     1178.2(5)
_cell_formula_units_Z     2
_cell_measurement_reflns_used     2134
_cell_measurement_theta_min     2.32
_cell_measurement_theta_max     25.73
_cell_measurement_temperature     294(2)
_exptl_crystal_description     prism
_exptl_crystal_colour     colourless
_exptl_crystal_size_max     0.26
_exptl_crystal_size_mid     0.24
_exptl_crystal_size_min     0.14
_exptl_crystal_density_diffrn     1.140
_exptl_crystal_density_meas     ?
_exptl_crystal_density_method     'not measured'
_exptl_crystal_F_000     436
_exptl_absorpt_coefficient_mu     0.072
_exptl_absorpt_correction_type     multi-scan
_exptl_absorpt_process_details     '(SADABS; Sheldrick, 1996)'
_exptl_absorpt_correction_T_min     0.9816
_exptl_absorpt_correction_T_max     0.9900
_exptl_special_details
;
;
_diffrn_ambient_temperature     294(2)
_diffrn_radiation_type     MoK\a
_diffrn_radiation_wavelength     0.71073
_diffrn_radiation_source     'fine-focus sealed tube'
_diffrn_radiation_monochromator     graphite
_diffrn_measurement_device_type     'Bruker SMART 1000'
_diffrn_measurement_method     '\f and \w'
_diffrn_detector_area_resol_mean     ?
_diffrn_reflns_number     5993
_diffrn_reflns_av_R_equivalents     0.0194
_diffrn_reflns_av_sigmaI/netI     0.0348
_diffrn_reflns_theta_min     1.71
_diffrn_reflns_theta_max     25.01
_diffrn_reflns_theta_full     25.01
_diffrn_measured_fraction_theta_max     0.993
_diffrn_measured_fraction_theta_full     0.993
_diffrn_reflns_limit_h_min     -8
_diffrn_reflns_limit_h_max     8
_diffrn_reflns_limit_k_min     -14
_diffrn_reflns_limit_k_max     8
_diffrn_reflns_limit_l_min     -15
_diffrn_reflns_limit_l_max     14
_diffrn_standards_number     .
_diffrn_standards_interval_count     .
_diffrn_standards_interval_time     .
_diffrn_standards_decay_%     .
_refine_special_details
;
Refinement of <i>F</i>^2^ against ALL reflections. The weighted <i>R</i>-factor
<i>wR</i> and goodness of fit <i>S</i> are based on <i>F</i>^2^, conventional
<i>R</i>-factors <i>R</i> are based on <i>F</i>, with <i>F</i> set to zero for
negative <i>F</i>^2^. The threshold expression of <i>F</i>^2^ >
\s(<i>F</i>^2^) is used only for calculating <i>R</i>-factors(gt) <i>etc</i>.
and is not relevant to the choice of reflections for refinement.
<i>R</i>-factors based on <i>F</i>^2^ are statistically about twice as large
as those based on <i>F</i>, and <i>R</i>-factors based on ALL data will be
even larger.
;
_reflns_number_total     4127
_reflns_number_gt     2609
_reflns_threshold_expression     I>2\s(I)
_refine_ls_structure_factor_coef     Fsqd
_refine_ls_matrix_type     full
_refine_ls_R_factor_all     0.0923
_refine_ls_R_factor_gt     0.0563
_refine_ls_wR_factor_gt     0.1621
_refine_ls_wR_factor_ref     0.1981
_refine_ls_goodness_of_fit_ref     1.085
_refine_ls_restrained_S_all     1.182
_refine_ls_number_reflns     4127
_refine_ls_number_parameters     328
_refine_ls_number_restraints     139
_refine_ls_hydrogen_treatment     constr
_refine_ls_weighting_scheme     calc
_refine_ls_weighting_details
       'calc w = 1/[\s^2^(Fo^2^)+(0.0995P)^2^+0.2026P] where P=(Fo^2^+2Fc^2^)/3'
_atom_sites_solution_hydrogens     geom
_atom_sites_solution_primary     direct
_atom_sites_solution_secondary     difmap
_refine_ls_shift/su_max     0.011
_refine_ls_shift/su_mean     0.001
_refine_diff_density_max     0.382
_refine_diff_density_min     -0.280
_refine_ls_extinction_method     none
_refine_ls_extinction_coef     ?
loop_
    _atom_type_symbol
    _atom_type_description
    _atom_type_scat_dispersion_real
    _atom_type_scat_dispersion_imag
    _atom_type_scat_source
    'C' 'C' 0.0033 0.0016
                         'International Tables Vol C Tables 4.2.6.8 and 6.1.1.4'
    'H' 'H' 0.0000 0.0000
                         'International Tables Vol C Tables 4.2.6.8 and 6.1.1.4'
    'N' 'N' 0.0061 0.0033
                         'International Tables Vol C Tables 4.2.6.8 and 6.1.1.4'
    'O' 'O' 0.0106 0.0060
                         'International Tables Vol C Tables 4.2.6.8 and 6.1.1.4'
_computing_data_collection     'SMART (Bruker, 1999)'
_computing_cell_refinement     'SAINT (Bruker, 1999)'
_computing_data_reduction     'SAINT (Bruker, 1999)'
_computing_structure_solution     'SHELXS97 (Sheldrick, 2008)'
_computing_structure_refinement     'SHELXL97 (Sheldrick, 2008)'
_computing_molecular_graphics     'SHELXTL (Sheldrick, 2008)'
_computing_publication_material     'SHELXL97 (Sheldrick, 2008)'
loop_
    _atom_site_type_symbol
    _atom_site_label
    _atom_site_fract_x
    _atom_site_fract_y
    _atom_site_fract_z
    _atom_site_U_iso_or_equiv
    _atom_site_adp_type
    _atom_site_calc_flag
    _atom_site_refinement_flags
    _atom_site_occupancy
    _atom_site_symmetry_multiplicity
    _atom_site_disorder_assembly
    _atom_site_disorder_group
    O O1 0.3639(3) 0.35436(17) 0.03048(17) 0.0891(7) Uani d . 1 1 . .
    O O2 0.1481(3) 0.70375(17) 0.16032(16) 0.0918(7) Uani d . 1 1 . .
    N N1 0.2605(3) 0.52942(18) 0.09502(16) 0.0584(6) Uani d . 1 1 . .
    N N2 0.1110(3) 0.67313(17) -0.00641(16) 0.0602(6) Uani d . 1 1 . .
    C C1 0.1889(4) 0.4353(2) 0.2598(2) 0.0615(7) Uani d . 1 1 . .
    C C2 0.0327(4) 0.4990(2) 0.3074(2) 0.0722(8) Uani d . 1 1 . .
    H H2 0.0103 0.5765 0.2999 0.087 Uiso calc R 1 1 . .
    C C3 -0.0894(4) 0.4494(3) 0.3655(2) 0.0747(8) Uani d . 1 1 . .
    H H3 -0.1928 0.4945 0.3971 0.090 Uiso calc RD 1 1 . .
    C C4 -0.0645(4) 0.3340(3) 0.37905(19) 0.0673(8) Uani d . 1 1 A .
    C C5 0.0912(4) 0.2725(3) 0.3311(2) 0.0766(8) Uani d . 1 1 . .
    H H5 0.1136 0.1949 0.3381 0.092 Uiso calc R 1 1 . .
    C C6 0.2160(4) 0.3216(2) 0.2728(2) 0.0726(8) Uani d . 1 1 . .
    H H6 0.3202 0.2767 0.2419 0.087 Uiso calc R 1 1 . .
    C C7 -0.2038(4) 0.2787(3) 0.4413(2) 0.0854(10) Uani d D 1 1 . .
    C C8 -0.2405(13) 0.3221(8) 0.5462(4) 0.124(3) Uani d PDU 0.665(8) 1 A 1
    H H8A -0.1549 0.2795 0.5891 0.186 Uiso calc PR 0.665(8) 1 A 1
    H H8B -0.3608 0.3161 0.5722 0.186 Uiso calc PR 0.665(8) 1 A 1
    H H8C -0.2298 0.3993 0.5460 0.186 Uiso calc PR 0.665(8) 1 A 1
    C C9 -0.1324(9) 0.1478(4) 0.4520(5) 0.113(3) Uani d PDU 0.665(8) 1 A 1
    H H9A -0.1142 0.1143 0.3852 0.170 Uiso calc PR 0.665(8) 1 A 1
    H H9B -0.2199 0.1159 0.4941 0.170 Uiso calc PR 0.665(8) 1 A 1
    H H9C -0.0200 0.1341 0.4831 0.170 Uiso calc PR 0.665(8) 1 A 1
    C C10 -0.3628(11) 0.2886(9) 0.3810(7) 0.122(4) Uani d PDU 0.665(8) 1 A 1
    H H10A -0.3357 0.2351 0.3263 0.183 Uiso calc PR 0.665(8) 1 A 1
    H H10B -0.3913 0.3628 0.3527 0.183 Uiso calc PR 0.665(8) 1 A 1
    H H10C -0.4645 0.2745 0.4248 0.183 Uiso calc PR 0.665(8) 1 A 1
    C C8' -0.122(2) 0.2264(16) 0.5340(10) 0.140(6) Uani d PDU 0.335(8) 1 A 2
    H H8'A -0.0271 0.1639 0.5141 0.211 Uiso calc PR 0.335(8) 1 A 2
    H H8'B -0.2131 0.2011 0.5790 0.211 Uiso calc PR 0.335(8) 1 A 2
    H H8'C -0.0733 0.2805 0.5688 0.211 Uiso calc PR 0.335(8) 1 A 2
    C C9' -0.315(3) 0.2241(18) 0.3804(18) 0.148(9) Uani d PDU 0.335(8) 1 A 2
    H H9'A -0.2398 0.1626 0.3431 0.222 Uiso calc PR 0.335(8) 1 A 2
    H H9'B -0.3749 0.2772 0.3329 0.222 Uiso calc PR 0.335(8) 1 A 2
    H H9'C -0.4045 0.1968 0.4254 0.222 Uiso calc PR 0.335(8) 1 A 2
    C C10' -0.3706(19) 0.3649(11) 0.4993(15) 0.158(7) Uani d PDU 0.335(8) 1 A 2
    H H10D -0.3792 0.4378 0.4683 0.236 Uiso calc PRD 0.335(8) 1 A 2
    H H10E -0.3507 0.3692 0.5704 0.236 Uiso calc PR 0.335(8) 1 A 2
    H H10F -0.4810 0.3391 0.4936 0.236 Uiso calc PR 0.335(8) 1 A 2
    C C11 0.3239(4) 0.4898(3) 0.1953(2) 0.0726(8) Uani d . 1 1 . .
    H H11A 0.3466 0.5527 0.2326 0.087 Uiso calc R 1 1 . .
    H H11B 0.4373 0.4362 0.1842 0.087 Uiso calc R 1 1 . .
    C C12 0.2895(3) 0.4514(2) 0.0154(2) 0.0614(7) Uani d . 1 1 . .
    C C13 0.2250(3) 0.4949(2) -0.0798(2) 0.0616(7) Uani d . 1 1 . .
    H H13 0.2422 0.4486 -0.1369 0.074 Uiso calc R 1 1 . .
    C C14 0.1403(3) 0.6012(2) -0.0872(2) 0.0600(7) Uani d . 1 1 . .
    H H14 0.0996 0.6275 -0.1499 0.072 Uiso calc R 1 1 . .
    C C15 0.1721(4) 0.6400(2) 0.0876(2) 0.0636(7) Uani d . 1 1 . .
    C C16 0.0077(4) 0.7871(2) -0.0196(2) 0.0716(8) Uani d . 1 1 . .
    H H16A -0.0309 0.8199 0.0476 0.086 Uiso calc R 1 1 . .
    H H16B -0.1002 0.7833 -0.0530 0.086 Uiso calc R 1 1 . .
    C C17 0.1121(3) 0.8626(2) -0.08177(19) 0.0564(6) Uani d . 1 1 . .
    C C18 0.0240(4) 0.9452(2) -0.1419(2) 0.0667(7) Uani d . 1 1 . .
    H H18 -0.0999 0.9523 -0.1455 0.080 Uiso calc R 1 1 . .
    C C19 0.1135(4) 1.0185(2) -0.1976(2) 0.0660(7) Uani d . 1 1 . .
    H H19 0.0485 1.0735 -0.2378 0.079 Uiso calc R 1 1 . .
    C C20 0.2971(3) 1.0119(2) -0.19493(19) 0.0561(6) Uani d . 1 1 B .
    C C21 0.3847(4) 0.9284(2) -0.1336(2) 0.0699(8) Uani d . 1 1 . .
    H H21 0.5084 0.9213 -0.1294 0.084 Uiso calc R 1 1 . .
    C C22 0.2951(4) 0.8550(2) -0.0784(2) 0.0705(8) Uani d . 1 1 . .
    H H22 0.3595 0.7997 -0.0382 0.085 Uiso calc R 1 1 . .
    C C23 0.3990(4) 1.0923(2) -0.2568(2) 0.0697(8) Uani d . 1 1 . .
    C C24 0.5569(9) 1.0191(5) -0.3220(6) 0.109(3) Uani d PU 0.639(8) 1 B 1
    H H24A 0.6495 0.9864 -0.2787 0.164 Uiso calc PR 0.639(8) 1 B 1
    H H24B 0.6057 1.0646 -0.3738 0.164 Uiso calc PR 0.639(8) 1 B 1
    H H24C 0.5138 0.9609 -0.3542 0.164 Uiso calc PR 0.639(8) 1 B 1
    C C25 0.2801(11) 1.1667(8) -0.3234(8) 0.146(4) Uani d PU 0.639(8) 1 B 1
    H H25A 0.1830 1.2122 -0.2818 0.219 Uiso calc PR 0.639(8) 1 B 1
    H H25B 0.2313 1.1225 -0.3691 0.219 Uiso calc PR 0.639(8) 1 B 1
    H H25C 0.3485 1.2140 -0.3626 0.219 Uiso calc PR 0.639(8) 1 B 1
    C C26 0.4789(13) 1.1547(7) -0.1802(6) 0.132(3) Uani d PU 0.639(8) 1 B 1
    H H26A 0.3832 1.2012 -0.1386 0.198 Uiso calc PR 0.639(8) 1 B 1
    H H26B 0.5537 1.2006 -0.2162 0.198 Uiso calc PR 0.639(8) 1 B 1
    H H26C 0.5507 1.1020 -0.1372 0.198 Uiso calc PR 0.639(8) 1 B 1
    C C24' 0.381(2) 1.0855(14) -0.3731(8) 0.121(5) Uani d PU 0.361(8) 1 B 2
    H H24D 0.2676 1.1305 -0.3892 0.182 Uiso calc PR 0.361(8) 1 B 2
    H H24E 0.3860 1.0091 -0.3914 0.182 Uiso calc PR 0.361(8) 1 B 2
    H H24F 0.4783 1.1128 -0.4108 0.182 Uiso calc PR 0.361(8) 1 B 2
    C C25' 0.3211(19) 1.2150(8) -0.2250(12) 0.108(5) Uani d PU 0.361(8) 1 B 2
    H H25D 0.2133 1.2181 -0.1796 0.162 Uiso calc PR 0.361(8) 1 B 2
    H H25E 0.2927 1.2595 -0.2850 0.162 Uiso calc PR 0.361(8) 1 B 2
    H H25F 0.4089 1.2435 -0.1905 0.162 Uiso calc PR 0.361(8) 1 B 2
    C C26' 0.6022(14) 1.0769(10) -0.2462(11) 0.105(4) Uani d PU 0.361(8) 1 B 2
    H H26D 0.6216 1.1219 -0.1906 0.158 Uiso calc PR 0.361(8) 1 B 2
    H H26E 0.6614 1.0997 -0.3088 0.158 Uiso calc PR 0.361(8) 1 B 2
    H H26F 0.6511 0.9996 -0.2326 0.158 Uiso calc PR 0.361(8) 1 B 2
loop_
    _atom_site_aniso_label
    _atom_site_aniso_U_11
    _atom_site_aniso_U_22
    _atom_site_aniso_U_33
    _atom_site_aniso_U_12
    _atom_site_aniso_U_13
    _atom_site_aniso_U_23
    O1 0.0871(15) 0.0655(14) 0.1065(17) 0.0033(11) -0.0076(12) 0.0044(12)
    O2 0.136(2) 0.0707(13) 0.0737(13) -0.0346(13) -0.0009(13) -0.0132(11)
    N1 0.0566(13) 0.0605(13) 0.0629(13) -0.0244(10) -0.0033(10) 0.0047(11)
    N2 0.0676(14) 0.0502(12) 0.0635(13) -0.0174(10) 0.0028(11) 0.0035(10)
    C1 0.0574(16) 0.0724(18) 0.0609(15) -0.0246(13) -0.0145(12) 0.0081(13)
    C2 0.082(2) 0.0661(18) 0.0721(18) -0.0243(16) -0.0076(15) -0.0004(14)
    C3 0.0740(19) 0.088(2) 0.0648(17) -0.0241(16) 0.0013(14) -0.0058(15)
    C4 0.0737(19) 0.087(2) 0.0502(14) -0.0365(16) -0.0119(13) 0.0047(14)
    C5 0.081(2) 0.0698(19) 0.083(2) -0.0248(16) -0.0104(17) 0.0152(16)
    C6 0.0613(17) 0.0723(19) 0.0831(19) -0.0125(14) -0.0058(14) 0.0108(15)
    C7 0.092(2) 0.120(3) 0.0588(17) -0.057(2) -0.0062(16) 0.0071(17)
    C8 0.150(7) 0.179(8) 0.067(3) -0.100(6) 0.024(4) -0.030(4)
    C9 0.151(6) 0.099(4) 0.100(4) -0.064(4) 0.015(4) 0.016(3)
    C10 0.111(5) 0.185(9) 0.101(5) -0.101(6) -0.015(4) 0.016(6)
    C8' 0.157(12) 0.168(14) 0.099(10) -0.049(10) 0.007(8) 0.027(10)
    C9' 0.162(14) 0.172(16) 0.141(13) -0.106(13) -0.003(10) -0.051(13)
    C10' 0.127(11) 0.196(14) 0.151(13) -0.061(11) 0.053(10) -0.033(11)
    C11 0.0662(18) 0.090(2) 0.0713(18) -0.0344(15) -0.0163(14) 0.0128(15)
    C12 0.0491(15) 0.0599(17) 0.0756(18) -0.0163(13) 0.0026(13) 0.0055(14)
    C13 0.0624(16) 0.0601(17) 0.0644(16) -0.0200(13) 0.0018(13) -0.0039(13)
    C14 0.0593(16) 0.0651(17) 0.0589(15) -0.0229(13) -0.0002(12) 0.0042(13)
    C15 0.0693(17) 0.0577(16) 0.0688(18) -0.0283(14) 0.0026(14) 0.0006(14)
    C16 0.0684(18) 0.0571(17) 0.0852(19) -0.0105(14) 0.0095(15) 0.0043(14)
    C17 0.0581(16) 0.0479(14) 0.0614(15) -0.0094(12) 0.0023(12) -0.0033(12)
    C18 0.0536(15) 0.0588(16) 0.0867(19) -0.0098(13) -0.0069(14) 0.0056(14)
    C19 0.0629(17) 0.0542(15) 0.0786(18) -0.0055(13) -0.0113(14) 0.0114(13)
    C20 0.0596(16) 0.0470(14) 0.0602(15) -0.0095(12) 0.0000(12) -0.0027(11)
    C21 0.0542(16) 0.0687(18) 0.088(2) -0.0142(14) -0.0098(14) 0.0112(15)
    C22 0.0657(18) 0.0637(17) 0.0810(19) -0.0099(14) -0.0134(14) 0.0218(14)
    C23 0.0698(19) 0.0582(16) 0.0801(19) -0.0174(14) 0.0087(15) 0.0017(14)
    C24 0.118(5) 0.090(4) 0.114(5) -0.035(4) 0.045(4) 0.009(4)
    C25 0.118(6) 0.134(7) 0.181(9) -0.031(5) -0.006(6) 0.099(7)
    C26 0.170(8) 0.106(6) 0.142(6) -0.094(6) 0.018(5) -0.013(5)
    C24' 0.158(12) 0.160(12) 0.068(6) -0.094(10) -0.001(7) 0.018(7)
    C25' 0.123(9) 0.053(5) 0.141(10) -0.024(6) 0.036(8) 0.011(6)
    C26' 0.083(7) 0.097(8) 0.137(10) -0.028(6) 0.002(6) 0.013(7)
_geom_special_details
;
All e.s.d.'s (except the e.s.d. in the dihedral angle between two l.s. planes)
are estimated using the full covariance matrix. The cell e.s.d.'s are taken
into account individually in the estimation of e.s.d.'s in distances, angles
and torsion angles; correlations between e.s.d.'s in cell parameters are only
used when they are defined by crystal symmetry. An approximate (isotropic)
treatment of cell e.s.d.'s is used for estimating e.s.d.'s involving l.s.
planes.
;
loop_
    _geom_bond_atom_site_label_1
    _geom_bond_atom_site_label_2
    _geom_bond_site_symmetry_2
    _geom_bond_distance
    _geom_bond_publ_flag
    O1 C12 . 1.223(3) ?
    O2 C15 . 1.220(3) ?
    N1 C15 . 1.385(3) ?
    N1 C12 . 1.400(3) ?
    N1 C11 . 1.475(3) ?
    N2 C14 . 1.362(3) ?
    N2 C15 . 1.376(4) ?
    N2 C16 . 1.465(3) ?
    C1 C6 . 1.369(4) ?
    C1 C2 . 1.382(4) ?
    C1 C11 . 1.513(4) ?
    C2 C3 . 1.370(4) ?
    C2 H2 . 0.9300 ?
    C3 C4 . 1.391(4) ?
    C3 H3 . 0.9300 ?
    C4 C5 . 1.371(4) ?
    C4 C7 . 1.527(4) ?
    C5 C6 . 1.383(4) ?
    C5 H5 . 0.9300 ?
    C6 H6 . 0.9300 ?
    C7 C8 . 1.465(6) ?
    C7 C9' . 1.472(10) ?
    C7 C8' . 1.483(9) ?
    C7 C10 . 1.482(7) ?
    C7 C9 . 1.585(6) ?
    C7 C10' . 1.614(9) ?
    C8 H8A . 0.9600 ?
    C8 H8B . 0.9600 ?
    C8 H8C . 0.9600 ?
    C9 H9A . 0.9600 ?
    C9 H9B . 0.9600 ?
    C9 H9C . 0.9600 ?
    C10 H10A . 0.9600 ?
    C10 H10B . 0.9600 ?
    C10 H10C . 0.9600 ?
    C8' H8'A . 0.9600 ?
    C8' H8'B . 0.9600 ?
    C8' H8'C . 0.9600 ?
    C9' H9'A . 0.9600 ?
    C9' H9'B . 0.9600 ?
    C9' H9'C . 0.9600 ?
    C10' H10D . 0.9600 ?
    C10' H10E . 0.9600 ?
    C10' H10F . 0.9600 ?
    C11 H11A . 0.9700 ?
    C11 H11B . 0.9700 ?
    C12 C13 . 1.430(4) ?
    C13 C14 . 1.331(3) ?
    C13 H13 . 0.9300 ?
    C14 H14 . 0.9300 ?
    C16 C17 . 1.509(3) ?
    C16 H16A . 0.9700 ?
    C16 H16B . 0.9700 ?
    C17 C18 . 1.365(4) ?
    C17 C22 . 1.375(4) ?
    C18 C19 . 1.384(4) ?
    C18 H18 . 0.9300 ?
    C19 C20 . 1.381(4) ?
    C19 H19 . 0.9300 ?
    C20 C21 . 1.380(4) ?
    C20 C23 . 1.538(4) ?
    C21 C22 . 1.382(4) ?
    C21 H21 . 0.9300 ?
    C22 H22 . 0.9300 ?
    C23 C25 . 1.472(7) ?
    C23 C26 . 1.510(7) ?
    C23 C26' . 1.531(11) ?
    C23 C24 . 1.541(6) ?
    C23 C24' . 1.544(10) ?
    C23 C25' . 1.545(10) ?
    C24 H24A . 0.9600 ?
    C24 H24B . 0.9600 ?
    C24 H24C . 0.9600 ?
    C25 H25A . 0.9600 ?
    C25 H25B . 0.9600 ?
    C25 H25C . 0.9600 ?
    C26 H26A . 0.9600 ?
    C26 H26B . 0.9600 ?
    C26 H26C . 0.9600 ?
    C24' H24D . 0.9600 ?
    C24' H24E . 0.9600 ?
    C24' H24F . 0.9600 ?
    C25' H25D . 0.9600 ?
    C25' H25E . 0.9600 ?
    C25' H25F . 0.9600 ?
    C26' H26D . 0.9600 ?
    C26' H26E . 0.9600 ?
    C26' H26F . 0.9600 ?
loop_
    _geom_angle_atom_site_label_1
    _geom_angle_atom_site_label_2
    _geom_angle_atom_site_label_3
    _geom_angle_site_symmetry_1
    _geom_angle_site_symmetry_3
    _geom_angle
    _geom_angle_publ_flag
    C15 N1 C12 . . 125.0(2) ?
    C15 N1 C11 . . 117.6(2) ?
    C12 N1 C11 . . 117.4(2) ?
    C14 N2 C15 . . 121.4(2) ?
    C14 N2 C16 . . 119.0(2) ?
    C15 N2 C16 . . 119.5(2) ?
    C6 C1 C2 . . 117.6(3) ?
    C6 C1 C11 . . 121.5(3) ?
    C2 C1 C11 . . 120.9(3) ?
    C3 C2 C1 . . 120.8(3) ?
    C3 C2 H2 . . 119.6 ?
    C1 C2 H2 . . 119.6 ?
    C2 C3 C4 . . 122.4(3) ?
    C2 C3 H3 . . 118.8 ?
    C4 C3 H3 . . 118.8 ?
    C5 C4 C3 . . 115.8(3) ?
    C5 C4 C7 . . 121.9(3) ?
    C3 C4 C7 . . 122.2(3) ?
    C4 C5 C6 . . 122.3(3) ?
    C4 C5 H5 . . 118.8 ?
    C6 C5 H5 . . 118.8 ?
    C1 C6 C5 . . 121.1(3) ?
    C1 C6 H6 . . 119.4 ?
    C5 C6 H6 . . 119.4 ?
    C8 C7 C9' . . 129.8(11) ?
    C8 C7 C8' . . 53.3(7) ?
    C9' C7 C8' . . 122.8(12) ?
    C8 C7 C10 . . 116.1(6) ?
    C9' C7 C10 . . 31.3(9) ?
    C8' C7 C10 . . 143.6(7) ?
    C8 C7 C4 . . 111.4(3) ?
    C9' C7 C4 . . 115.3(11) ?
    C8' C7 C4 . . 108.4(6) ?
    C10 C7 C4 . . 107.6(4) ?
    C8 C7 C9 . . 106.0(5) ?
    C9' C7 C9 . . 73.3(9) ?
    C8' C7 C9 . . 57.2(8) ?
    C10 C7 C9 . . 104.2(5) ?
    C4 C7 C9 . . 111.2(3) ?
    C8 C7 C10' . . 46.7(7) ?
    C9' C7 C10' . . 95.9(12) ?
    C8' C7 C10' . . 97.6(10) ?
    C10 C7 C10' . . 71.6(8) ?
    C4 C7 C10' . . 114.8(5) ?
    C9 C7 C10' . . 132.8(6) ?
    C7 C8 H8A . . 109.5 ?
    C7 C8 H8B . . 109.5 ?
    H8A C8 H8B . . 109.5 ?
    C7 C8 H8C . . 109.5 ?
    H8A C8 H8C . . 109.5 ?
    H8B C8 H8C . . 109.5 ?
    C7 C9 H9A . . 109.5 ?
    C7 C9 H9B . . 109.5 ?
    C7 C9 H9C . . 109.5 ?
    C7 C10 H10A . . 109.5 ?
    C7 C10 H10B . . 109.5 ?
    H10A C10 H10B . . 109.5 ?
    C7 C10 H10C . . 109.5 ?
    H10A C10 H10C . . 109.5 ?
    H10B C10 H10C . . 109.5 ?
    C7 C8' H8'A . . 109.5 ?
    C7 C8' H8'B . . 109.5 ?
    H8'A C8' H8'B . . 109.5 ?
    C7 C8' H8'C . . 109.5 ?
    H8'A C8' H8'C . . 109.5 ?
    H8'B C8' H8'C . . 109.5 ?
    C7 C9' H9'A . . 109.5 ?
    C7 C9' H9'B . . 109.5 ?
    H9'A C9' H9'B . . 109.5 ?
    C7 C9' H9'C . . 109.5 ?
    H9'A C9' H9'C . . 109.5 ?
    H9'B C9' H9'C . . 109.5 ?
    C7 C10' H10D . . 109.5 ?
    C7 C10' H10E . . 109.5 ?
    H10D C10' H10E . . 109.5 ?
    C7 C10' H10F . . 109.5 ?
    H10D C10' H10F . . 109.5 ?
    H10E C10' H10F . . 109.5 ?
    N1 C11 C1 . . 112.6(2) ?
    N1 C11 H11A . . 109.1 ?
    C1 C11 H11A . . 109.1 ?
    N1 C11 H11B . . 109.1 ?
    C1 C11 H11B . . 109.1 ?
    H11A C11 H11B . . 107.8 ?
    O1 C12 N1 . . 120.1(3) ?
    O1 C12 C13 . . 125.1(3) ?
    N1 C12 C13 . . 114.7(2) ?
    C14 C13 C12 . . 120.4(3) ?
    C14 C13 H13 . . 119.8 ?
    C12 C13 H13 . . 119.8 ?
    C13 C14 N2 . . 122.6(3) ?
    C13 C14 H14 . . 118.7 ?
    N2 C14 H14 . . 118.7 ?
    O2 C15 N2 . . 122.1(3) ?
    O2 C15 N1 . . 122.0(3) ?
    N2 C15 N1 . . 115.9(2) ?
    N2 C16 C17 . . 113.8(2) ?
    N2 C16 H16A . . 108.8 ?
    C17 C16 H16A . . 108.8 ?
    N2 C16 H16B . . 108.8 ?
    C17 C16 H16B . . 108.8 ?
    H16A C16 H16B . . 107.7 ?
    C18 C17 C22 . . 117.2(2) ?
    C18 C17 C16 . . 120.0(2) ?
    C22 C17 C16 . . 122.7(2) ?
    C17 C18 C19 . . 121.9(2) ?
    C17 C18 H18 . . 119.0 ?
    C19 C18 H18 . . 119.0 ?
    C20 C19 C18 . . 121.5(2) ?
    C20 C19 H19 . . 119.3 ?
    C18 C19 H19 . . 119.3 ?
    C21 C20 C19 . . 116.1(2) ?
    C21 C20 C23 . . 121.7(2) ?
    C19 C20 C23 . . 122.2(2) ?
    C20 C21 C22 . . 122.3(3) ?
    C20 C21 H21 . . 118.8 ?
    C22 C21 H21 . . 118.8 ?
    C17 C22 C21 . . 120.9(2) ?
    C17 C22 H22 . . 119.5 ?
    C21 C22 H22 . . 119.5 ?
    C25 C23 C26 . . 113.3(6) ?
    C25 C23 C26' . . 131.3(5) ?
    C26 C23 C26' . . 56.2(6) ?
    C25 C23 C20 . . 111.5(3) ?
    C26 C23 C20 . . 106.9(3) ?
    C26' C23 C20 . . 117.0(5) ?
    C25 C23 C24 . . 110.3(5) ?
    C26 C23 C24 . . 107.8(5) ?
    C26' C23 C24 . . 51.6(5) ?
    C20 C23 C24 . . 106.8(3) ?
    C25 C23 C24' . . 49.9(6) ?
    C26 C23 C24' . . 141.5(5) ?
    C26' C23 C24' . . 105.5(8) ?
    C20 C23 C24' . . 111.6(5) ?
    C24 C23 C24' . . 62.7(7) ?
    C25 C23 C25' . . 60.0(6) ?
    C26 C23 C25' . . 56.1(6) ?
    C26' C23 C25' . . 104.5(7) ?
    C20 C23 C25' . . 110.7(4) ?
    C24 C23 C25' . . 142.0(5) ?
    C24' C23 C25' . . 106.7(8) ?
    C23 C24 H24A . . 109.5 ?
    C23 C24 H24B . . 109.5 ?
    H24A C24 H24B . . 109.5 ?
    C23 C24 H24C . . 109.5 ?
    H24A C24 H24C . . 109.5 ?
    H24B C24 H24C . . 109.5 ?
    C23 C25 H25A . . 109.5 ?
    C23 C25 H25B . . 109.5 ?
    H25A C25 H25B . . 109.5 ?
    C23 C25 H25C . . 109.5 ?
    H25A C25 H25C . . 109.5 ?
    H25B C25 H25C . . 109.5 ?
    C23 C26 H26A . . 109.5 ?
    C23 C26 H26B . . 109.5 ?
    H26A C26 H26B . . 109.5 ?
    C23 C26 H26C . . 109.5 ?
    H26A C26 H26C . . 109.5 ?
    H26B C26 H26C . . 109.5 ?
    C23 C24' H24D . . 109.5 ?
    C23 C24' H24E . . 109.5 ?
    H24D C24' H24E . . 109.5 ?
    C23 C24' H24F . . 109.5 ?
    H24D C24' H24F . . 109.5 ?
    H24E C24' H24F . . 109.5 ?
    C23 C25' H25D . . 109.5 ?
    C23 C25' H25E . . 109.5 ?
    H25D C25' H25E . . 109.5 ?
    C23 C25' H25F . . 109.5 ?
    H25D C25' H25F . . 109.5 ?
    H25E C25' H25F . . 109.5 ?
    C23 C26' H26D . . 109.5 ?
    C23 C26' H26E . . 109.5 ?
    H26D C26' H26E . . 109.5 ?
    C23 C26' H26F . . 109.5 ?
    H26D C26' H26F . . 109.5 ?
    H26E C26' H26F . . 109.5 ?
loop_
    _geom_torsion_atom_site_label_1
    _geom_torsion_atom_site_label_2
    _geom_torsion_atom_site_label_3
    _geom_torsion_atom_site_label_4
    _geom_torsion_site_symmetry_1
    _geom_torsion_site_symmetry_2
    _geom_torsion_site_symmetry_3
    _geom_torsion_site_symmetry_4
    _geom_torsion
    _geom_torsion_publ_flag
    C6 C1 C2 C3 . . . . 0.1(4) ?
    C11 C1 C2 C3 . . . . 179.8(2) ?
    C1 C2 C3 C4 . . . . -0.5(4) ?
    C2 C3 C4 C5 . . . . 0.5(4) ?
    C2 C3 C4 C7 . . . . -178.1(3) ?
    C3 C4 C5 C6 . . . . -0.1(4) ?
    C7 C4 C5 C6 . . . . 178.5(3) ?
    C2 C1 C6 C5 . . . . 0.3(4) ?
    C11 C1 C6 C5 . . . . -179.4(3) ?
    C4 C5 C6 C1 . . . . -0.3(5) ?
    C5 C4 C7 C8 . . . . 124.6(6) ?
    C3 C4 C7 C8 . . . . -56.9(6) ?
    C5 C4 C7 C9' . . . . -74.5(11) ?
    C3 C4 C7 C9' . . . . 104.1(11) ?
    C5 C4 C7 C8' . . . . 67.6(9) ?
    C3 C4 C7 C8' . . . . -113.9(9) ?
    C5 C4 C7 C10 . . . . -107.1(6) ?
    C3 C4 C7 C10 . . . . 71.4(6) ?
    C5 C4 C7 C9 . . . . 6.5(4) ?
    C3 C4 C7 C9 . . . . -175.0(4) ?
    C5 C4 C7 C10' . . . . 175.4(10) ?
    C3 C4 C7 C10' . . . . -6.0(10) ?
    C15 N1 C11 C1 . . . . 94.1(3) ?
    C12 N1 C11 C1 . . . . -84.1(3) ?
    C6 C1 C11 N1 . . . . 105.3(3) ?
    C2 C1 C11 N1 . . . . -74.4(3) ?
    C15 N1 C12 O1 . . . . -177.5(2) ?
    C11 N1 C12 O1 . . . . 0.4(3) ?
    C15 N1 C12 C13 . . . . 2.0(3) ?
    C11 N1 C12 C13 . . . . 180.0(2) ?
    O1 C12 C13 C14 . . . . 177.8(3) ?
    N1 C12 C13 C14 . . . . -1.7(3) ?
    C12 C13 C14 N2 . . . . 0.0(4) ?
    C15 N2 C14 C13 . . . . 1.7(4) ?
    C16 N2 C14 C13 . . . . -176.6(2) ?
    C14 N2 C15 O2 . . . . 179.4(2) ?
    C16 N2 C15 O2 . . . . -2.4(4) ?
    C14 N2 C15 N1 . . . . -1.4(3) ?
    C16 N2 C15 N1 . . . . 176.8(2) ?
    C12 N1 C15 O2 . . . . 178.7(2) ?
    C11 N1 C15 O2 . . . . 0.7(4) ?
    C12 N1 C15 N2 . . . . -0.5(3) ?
    C11 N1 C15 N2 . . . . -178.4(2) ?
    C14 N2 C16 C17 . . . . -74.7(3) ?
    C15 N2 C16 C17 . . . . 107.0(3) ?
    N2 C16 C17 C18 . . . . 147.9(3) ?
    N2 C16 C17 C22 . . . . -34.4(4) ?
    C22 C17 C18 C19 . . . . 0.1(4) ?
    C16 C17 C18 C19 . . . . 177.9(2) ?
    C17 C18 C19 C20 . . . . -0.2(4) ?
    C18 C19 C20 C21 . . . . 0.0(4) ?
    C18 C19 C20 C23 . . . . 179.7(2) ?
    C19 C20 C21 C22 . . . . 0.3(4) ?
    C23 C20 C21 C22 . . . . -179.4(3) ?
    C18 C17 C22 C21 . . . . 0.1(4) ?
    C16 C17 C22 C21 . . . . -177.6(3) ?
    C20 C21 C22 C17 . . . . -0.3(4) ?
    C21 C20 C23 C25 . . . . 174.6(6) ?
    C19 C20 C23 C25 . . . . -5.0(7) ?
    C21 C20 C23 C26 . . . . -61.1(5) ?
    C19 C20 C23 C26 . . . . 119.2(5) ?
    C21 C20 C23 C26' . . . . -0.9(7) ?
    C19 C20 C23 C26' . . . . 179.4(7) ?
    C21 C20 C23 C24 . . . . 54.0(5) ?
    C19 C20 C23 C24 . . . . -125.6(4) ?
    C21 C20 C23 C24' . . . . 120.7(8) ?
    C19 C20 C23 C24' . . . . -59.0(8) ?
    C21 C20 C23 C25' . . . . -120.5(8) ?
    C19 C20 C23 C25' . . . . 59.8(8) ?
