# Supplementary material for: 1,3-Bis(4-tert-butyl­benz­yl)pyrimidine-2,4(1H,3H)-dione
Source: Acta Crystallogr Sect E Struct Rep Online. 2011 Jun 11;67(Pt 7):o1608. doi: 10.1107/S160053681102054X (PMC3151810; doi:10.1107/S160053681102054X)
Supplement: Supplementary file 2 [file e-67-o1608-Isup2.hkl]

# 
# h,k,l, Fc-squared, Fo-squared, sigma(Fo-squared) and status flag 
# 
data_I
_shelx_title ' 060106A in P-1' 
_shelx_refln_list_code          4 
_shelx_F_calc_maximum      130.63 
_exptl_crystal_F_000       436.00 
_reflns_d_resolution_high  0.8406 
 
loop_ 
 _symmetry_equiv_pos_as_xyz 
 'x, y, z' 
 '-x, -y, -z' 
 
_cell_length_a     7.5742 
_cell_length_b    12.1915 
_cell_length_c    13.0795 
_cell_angle_alpha  88.643 
_cell_angle_beta   84.809 
_cell_angle_gamma  78.381 
 
_shelx_F_squared_multiplier     1.000 
 
loop_ 
 _refln_index_h 
 _refln_index_k 
 _refln_index_l 
 _refln_F_squared_calc 
 _refln_F_squared_meas 
 _refln_F_squared_sigma 
 _refln_observed_status 
   1   0   0     2535.52     2251.89     38.38 o 
   2   0   0     1147.49     1098.42     13.49 o 
   3   0   0      100.59      105.31      2.03 o 
   4   0   0      244.02      269.91      4.31 o 
   5   0   0       12.33       16.29      1.04 o 
   6   0   0        2.54        2.30      1.23 o 
   7   0   0        3.26        1.15      1.59 o 
   8   0   0        3.54        5.48      2.31 o 
  -8   1   0        0.12       -0.29      2.16 o 
  -7   1   0       14.19        6.78      2.02 o 
  -6   1   0        6.34        8.97      1.80 o 
  -5   1   0        9.25        6.24      0.79 o 
  -4   1   0       41.01       48.95      1.51 o 
  -3   1   0       10.36        9.33      0.61 o 
  -2   1   0        6.91        4.23      0.72 o 
   0   1   0     1063.09     1048.76     18.61 o 
   1   1   0       25.97       28.13      0.87 o 
   2   1   0     7854.50     7203.81    122.35 o 
   3   1   0      703.33      674.93     12.55 o 
   4   1   0       58.27       58.00      2.45 o 
   5   1   0       27.16       21.44      1.80 o 
   6   1   0       16.68       17.52      1.31 o 
   7   1   0       14.61       12.70      2.16 o 
   8   1   0       13.58        9.38      2.45 o 
  -8   2   0        0.07       -1.01      2.16 o 
  -7   2   0        1.85        0.58      1.73 o 
  -6   2   0       28.47       33.33      2.74 o 
  -5   2   0        2.21        3.02      0.72 o 
  -4   2   0       28.08       27.93      1.15 o 
  -3   2   0      469.93      469.91      6.45 o 
  -2   2   0      442.70      437.83      5.80 o 
  -1   2   0      130.38      120.74      2.16 o 
   0   2   0      346.22      346.27      6.20 o 
   1   2   0      921.58      908.81     15.58 o 
   2   2   0     1227.67     1082.52     18.76 o 
   3   2   0       33.62       33.62      1.59 o 
   4   2   0      211.27      214.69      5.19 o 
   5   2   0        2.38        1.73      1.01 o 
   6   2   0        0.59        0.67      0.80 o 
   7   2   0       25.57       23.81      2.60 o 
   8   2   0        0.22       -2.60      1.73 o 
  -8   3   0        0.01       -0.43      2.02 o 
  -7   3   0        0.04       -2.16      1.88 o 
  -6   3   0        2.20        0.72      1.44 o 
  -5   3   0        0.69        1.44      0.72 o 
  -4   3   0      513.84      501.08      7.15 o 
  -3   3   0      513.45      574.58      6.06 o 
  -2   3   0       22.71       19.97      0.80 o 
  -1   3   0       62.08       56.85      1.73 o 
   0   3   0       83.82       80.34      1.80 o 
   1   3   0        4.14        8.63      0.45 o 
   2   3   0      507.64      480.30      8.80 o 
   3   3   0       18.59       12.70      1.01 o 
   4   3   0      237.79      197.37      4.91 o 
   5   3   0       64.48       56.41      2.60 o 
   6   3   0        6.94        5.05      1.44 o 
   7   3   0       44.85       47.11      1.99 o 
   8   3   0        0.15        0.00      1.73 o 
  -7   4   0        4.09        2.16      1.88 o 
  -6   4   0        5.41        5.77      1.88 o 
  -5   4   0        3.39        3.78      1.15 o 
  -4   4   0      246.21      237.46      4.12 o 
  -3   4   0       34.54       41.94      0.95 o 
  -2   4   0       81.80      123.18      2.03 o 
  -1   4   0        0.27        0.29      0.26 o 
   0   4   0      194.93      208.06      2.95 o 
   1   4   0      898.35      851.37     10.30 o 
   2   4   0       25.60       16.45      0.87 o 
   3   4   0      212.56      202.86      4.47 o 
   4   4   0      150.61      152.65      4.04 o 
   5   4   0       12.42       16.45      1.59 o 
   6   4   0       11.81       14.86      1.88 o 
   7   4   0       15.89       19.77      2.02 o 
   8   4   0        0.36       -0.87      1.88 o 
  -6   5   0        8.65        4.62      2.02 o 
  -5   5   0       27.26       24.59      1.41 o 
  -4   5   0       15.32       12.16      1.09 o 
  -3   5   0        4.02        3.75      1.15 o 
  -2   5   0      642.19      739.95      9.20 o 
  -1   5   0      108.31       97.11      1.80 o 
   0   5   0      912.76      933.24     11.30 o 
   1   5   0      358.98      473.50      6.17 o 
   2   5   0      306.24      351.38      4.85 o 
   3   5   0        5.70        5.34      0.87 o 
   4   5   0       20.33       23.66      1.44 o 
   5   5   0        1.46        2.89      1.01 o 
   6   5   0      265.52      253.35      6.35 o 
   7   5   0       27.25       28.42      2.31 o 
   8   5   0        1.76        0.72      1.73 o 
  -7   6   0        9.01        6.06      2.74 o 
  -6   6   0       15.08       14.28      2.74 o 
  -5   6   0       55.96       60.16      3.46 o 
  -4   6   0       43.36       51.80      3.03 o 
  -3   6   0        7.43        4.62      1.44 o 
  -2   6   0       41.66       43.65      1.22 o 
  -1   6   0      279.73      351.76      4.85 o 
   0   6   0      799.97      815.07     10.13 o 
   1   6   0        6.23        5.66      1.15 o 
   2   6   0      425.78      441.64      6.02 o 
   3   6   0        2.06        5.28      0.87 o 
   4   6   0        5.46        8.66      1.15 o 
   5   6   0       78.05       75.75      2.74 o 
   6   6   0        6.28        8.51      1.59 o 
   7   6   0       23.43       22.22      2.16 o 
   8   6   0        4.39        4.09      1.37 o 
  -6   7   0        7.36        7.65      2.16 o 
  -5   7   0      131.06      149.76      5.77 o 
  -4   7   0        9.64        8.80      2.02 o 
  -3   7   0      293.07      280.48      7.50 o 
  -2   7   0       85.63       99.55      3.61 o 
  -1   7   0       55.76       57.55      1.49 o 
   0   7   0        7.35        8.11      0.80 o 
   1   7   0        8.99        8.27      0.79 o 
   2   7   0       53.93       48.19      1.42 o 
   3   7   0       80.03       87.86      2.07 o 
   4   7   0        0.05       -0.25      0.59 o 
   5   7   0       61.23       55.79      1.87 o 
   6   7   0        0.50        0.49      0.86 o 
   7   7   0        5.59        7.77      1.20 o 
   8   7   0        2.83        0.88      1.11 o 
  -6   8   0        0.30        0.43      2.16 o 
  -5   8   0        1.41       -0.72      2.02 o 
  -4   8   0        0.29       -0.72      1.44 o 
  -3   8   0        1.20        0.14      1.44 o 
  -2   8   0       10.14       14.28      1.88 o 
  -1   8   0       43.14       51.56      1.49 o 
   0   8   0        0.26        0.05      0.55 o 
   1   8   0        3.59        4.18      0.71 o 
   2   8   0      133.65      147.02      2.85 o 
   3   8   0        0.06       -0.72      0.61 o 
   4   8   0       42.18       39.73      1.62 o 
   5   8   0      151.51      167.67      3.49 o 
   6   8   0       15.77       20.66      1.41 o 
   7   8   0       11.40       12.61      1.88 o 
   8   8   0        0.00        0.14      2.02 o 
  -5   9   0       14.30       15.73      2.74 o 
  -4   9   0        0.73       -0.58      1.88 o 
  -3   9   0       10.38        6.64      1.88 o 
  -2   9   0       15.38       19.33      2.31 o 
  -1   9   0        0.65       -1.01      1.15 o 
   0   9   0        9.63        6.67      0.90 o 
   1   9   0        0.20       -1.08      1.23 o 
   2   9   0        0.00       -0.16      0.59 o 
   3   9   0        4.72        6.26      0.97 o 
   4   9   0       20.80       18.37      2.74 o 
   5   9   0        0.26        1.68      0.90 o 
   6   9   0        9.88       10.45      1.51 o 
   7   9   0        1.31        0.00      1.88 o 
   8   9   0        0.38        0.29      1.88 o 
  -5  10   0        1.35       -0.14      2.02 o 
  -4  10   0        1.24        0.14      1.88 o 
  -3  10   0       25.93       25.25      2.89 o 
  -2  10   0        0.34       -1.15      1.44 o 
  -1  10   0       10.32       11.25      1.88 o 
   0  10   0        1.29       -0.41      0.69 o 
   1  10   0        9.26        6.33      0.97 o 
   2  10   0        1.94        1.95      0.82 o 
   3  10   0       67.61       59.20      2.03 o 
   4  10   0       27.97       34.29      1.66 o 
   5  10   0       34.12       36.09      1.73 o 
   6  10   0        4.97        8.35      1.51 o 
   7  10   0        0.63        0.29      1.73 o 
  -4  11   0        0.29       -1.88      1.88 o 
  -3  11   0        7.58        2.02      1.88 o 
  -2  11   0        3.64        3.61      1.88 o 
  -1  11   0       29.24       23.66      2.31 o 
   0  11   0        1.46        3.03      1.30 o 
   1  11   0       52.89       56.60      1.99 o 
   2  11   0        7.05        5.49      1.02 o 
   3  11   0        8.70        5.60      1.11 o 
   4  11   0       71.08       73.34      2.32 o 
   5  11   0        1.94        2.23      1.04 o 
   6  11   0        1.66        2.16      1.88 o 
   7  11   0        0.35       -1.88      1.73 o 
  -3  12   0        4.01        6.06      2.45 o 
  -2  12   0        0.00       -0.29      1.88 o 
  -1  12   0       18.49       22.22      2.60 o 
   0  12   0        1.26        1.30      1.59 o 
   1  12   0       83.49       96.37      2.65 o 
   2  12   0        0.70        0.94      0.92 o 
   3  12   0       10.62        8.48      1.95 o 
   4  12   0       21.78       24.24      1.63 o 
   5  12   0        3.55        1.59      1.73 o 
   6  12   0        1.95       -0.14      1.73 o 
  -2  13   0        0.26       -1.15      2.02 o 
  -1  13   0        0.32        1.73      2.02 o 
   0  13   0        1.49        3.32      1.73 o 
   1  13   0       20.75       21.50      2.45 o 
   2  13   0        6.86       10.43      1.33 o 
   3  13   0        0.99        2.12      1.07 o 
   4  13   0        0.01        1.01      1.73 o 
   5  13   0        2.03        2.89      2.02 o 
   0  14   0       16.69       19.91      2.89 o 
   1  14   0        2.31        8.95      2.16 o 
   2  14   0        0.01        0.46      1.30 o 
   3  14   0        0.96        0.87      1.73 o 
   4  14   0        2.08        0.72      2.02 o 
  -3 -14   1        2.49        3.49      1.27 o 
  -2 -14   1        0.08        1.01      1.59 o 
  -1 -14   1        9.96       12.99      2.16 o 
   0 -14   1        2.60        2.89      2.16 o 
  -5 -13   1        1.68        1.59      1.73 o 
  -4 -13   1        0.09        1.09      1.11 o 
  -3 -13   1       10.37       10.99      1.37 o 
  -2 -13   1        1.42        0.27      1.66 o 
  -1 -13   1        1.04        1.44      1.59 o 
   0 -13   1        3.14        5.92      2.02 o 
   1 -13   1        2.54        2.16      1.73 o 
   2 -13   1        0.24        3.46      2.31 o 
  -6 -12   1        1.19       -1.15      1.88 o 
  -5 -12   1        0.29       -0.46      1.07 o 
  -4 -12   1        2.33        1.77      1.01 o 
  -3 -12   1       25.32       24.52      2.52 o 
  -2 -12   1        0.07       -0.80      0.86 o 
  -1 -12   1       70.94       76.91      3.17 o 
   0 -12   1       32.26       31.31      2.45 o 
   1 -12   1       15.82       16.45      2.31 o 
   2 -12   1        4.07        8.22      2.31 o 
   3 -12   1        1.04        1.15      2.02 o 
  -6 -11   1        0.06       -0.28      1.07 o 
  -5 -11   1        1.87       -0.01      1.00 o 
  -4 -11   1        7.04        6.84      1.17 o 
  -3 -11   1        7.05        4.18      1.00 o 
  -2 -11   1       19.28       20.83      1.37 o 
  -1 -11   1       40.00       46.49      1.78 o 
   0 -11   1      101.73       96.38      3.90 o 
   1 -11   1       31.90       25.10      2.45 o 
   2 -11   1        6.75       10.68      2.31 o 
   3 -11   1        1.93       -1.15      1.59 o 
   4 -11   1        0.47       -1.30      2.16 o 
  -7 -10   1        0.68       -0.95      1.04 o 
  -6 -10   1        3.96        1.84      2.31 o 
  -5 -10   1       15.62       14.82      1.52 o 
  -4 -10   1       22.29       19.38      1.59 o 
  -3 -10   1       14.20       15.06      1.37 o 
  -2 -10   1       12.24       13.93      1.22 o 
  -1 -10   1        7.43        3.50      1.66 o 
   0 -10   1        6.84        9.67      1.11 o 
   1 -10   1       32.77       34.63      2.45 o 
   2 -10   1       15.30       12.70      2.02 o 
   3 -10   1       43.51       32.03      2.74 o 
   4 -10   1        0.07        0.87      1.73 o 
   5 -10   1        3.86        2.74      2.45 o 
  -7  -9   1        5.42        2.54      1.20 o 
  -6  -9   1        7.52       10.60      1.31 o 
  -5  -9   1        0.65        1.78      0.97 o 
  -4  -9   1      208.82      226.81      4.23 o 
  -3  -9   1       41.08       30.77      1.48 o 
  -2  -9   1       13.08       15.76      1.44 o 
  -1  -9   1        1.04        1.02      0.66 o 
   0  -9   1        0.99        1.15      0.69 o 
   1  -9   1        6.49        5.48      1.44 o 
   2  -9   1        0.26       -0.58      1.30 o 
   3  -9   1      103.17      100.13      4.33 o 
   4  -9   1        3.60        3.32      1.88 o 
   5  -9   1       10.32       11.11      2.45 o 
  -8  -8   1        4.76        5.99      1.41 o 
  -7  -8   1        0.07        0.43      1.30 o 
  -6  -8   1        3.84        5.63      1.44 o 
  -5  -8   1       24.15       23.66      1.88 o 
  -4  -8   1      135.95      146.84      3.10 o 
  -3  -8   1       76.43       61.73      2.74 o 
  -2  -8   1      319.73      330.93      5.10 o 
  -1  -8   1       39.17       47.31      1.66 o 
   0  -8   1        4.00        3.68      0.69 o 
   1  -8   1        0.04       -0.31      0.55 o 
   2  -8   1        0.11        0.58      1.01 o 
   3  -8   1       63.76       63.19      3.32 o 
   4  -8   1       42.35       37.80      2.89 o 
   5  -8   1        0.23        1.30      1.73 o 
   6  -8   1        3.17        2.16      2.02 o 
  -8  -7   1        9.16       14.72      2.16 o 
  -7  -7   1        2.23        0.87      1.30 o 
  -6  -7   1       21.26       19.91      1.88 o 
  -5  -7   1        6.69        5.92      1.30 o 
  -4  -7   1       84.38       74.30      2.74 o 
  -3  -7   1       13.72       11.98      1.30 o 
  -2  -7   1       24.71       19.09      0.97 o 
  -1  -7   1       27.17       16.51      1.01 o 
   0  -7   1      198.52      247.23      3.86 o 
   1  -7   1        6.91        6.17      0.72 o 
   2  -7   1        0.20       -0.14      1.01 o 
   3  -7   1        0.23        1.73      1.30 o 
   4  -7   1       44.90       42.27      2.89 o 
   5  -7   1       14.31       16.30      2.74 o 
   6  -7   1       23.98       26.98      3.32 o 
  -8  -6   1       29.90       27.12      2.60 o 
  -7  -6   1       24.62       28.86      2.31 o 
  -6  -6   1       73.12       77.04      3.32 o 
  -5  -6   1        4.40        3.75      1.01 o 
  -4  -6   1       52.17       56.27      2.31 o 
  -3  -6   1        0.11       -0.58      0.58 o 
  -2  -6   1      155.86      142.40      3.61 o 
  -1  -6   1        9.79        7.96      1.37 o 
   0  -6   1       48.06       49.17      1.37 o 
   1  -6   1        0.02        1.07      0.48 o 
   2  -6   1        0.10        1.39      1.23 o 
   3  -6   1        0.31        0.87      1.01 o 
   4  -6   1       15.25       17.17      2.16 o 
   5  -6   1        0.05       -1.44      1.44 o 
   6  -6   1       28.34       24.38      2.74 o 
   7  -6   1        3.81        2.16      2.31 o 
  -8  -5   1        1.79       -0.43      1.73 o 
  -7  -5   1       14.15       12.99      1.88 o 
  -6  -5   1      558.28      557.92     11.69 o 
  -5  -5   1      155.88      147.16      4.33 o 
  -4  -5   1      109.77      103.16      3.17 o 
  -3  -5   1      157.11      148.90      3.75 o 
  -2  -5   1      153.87      149.18      3.61 o 
  -1  -5   1      294.51      272.08      3.93 o 
   0  -5   1       36.97       29.21      1.59 o 
   1  -5   1     1205.92     1442.15     17.04 o 
   2  -5   1     1136.90     1134.71     13.64 o 
   3  -5   1       22.58       19.45      1.14 o 
   4  -5   1       73.56       75.11      2.11 o 
   5  -5   1       11.94        9.25      1.07 o 
   6  -5   1       24.44       26.11      2.89 o 
   7  -5   1        0.86        1.15      2.31 o 
  -8  -4   1       11.96       17.17      2.74 o 
  -7  -4   1       14.56       21.64      2.45 o 
  -6  -4   1       93.17       84.40      3.61 o 
  -5  -4   1        9.75        7.94      1.44 o 
  -4  -4   1     1295.71     1277.15     22.80 o 
  -3  -4   1     2426.08     2616.48     44.44 o 
  -2  -4   1      104.50       80.22      2.16 o 
  -1  -4   1       29.23       28.13      1.15 o 
   0  -4   1      257.18      244.62      3.41 o 
   1  -4   1       86.52       61.61      2.02 o 
   2  -4   1      147.76      131.71      2.49 o 
   3  -4   1        1.18        0.38      0.48 o 
   4  -4   1      255.63      238.31      4.19 o 
   5  -4   1        6.99        6.89      0.96 o 
   6  -4   1        1.84        0.43      1.59 o 
   7  -4   1        0.65        0.72      2.02 o 
  -8  -3   1        0.64        0.14      1.88 o 
  -7  -3   1        0.74       -0.72      1.44 o 
  -6  -3   1      135.23      123.36      4.33 o 
  -5  -3   1       17.77       13.85      1.73 o 
  -4  -3   1     2231.76     2324.18     39.97 o 
  -3  -3   1      727.11      848.79     15.29 o 
  -2  -3   1      408.84      410.47      7.79 o 
  -1  -3   1     3322.48     2958.57     49.49 o 
   0  -3   1       38.26       18.61      0.87 o 
   1  -3   1       94.84       80.21      1.80 o 
   2  -3   1       13.41       13.38      0.69 o 
   3  -3   1       39.21       28.04      1.11 o 
   4  -3   1        3.56        6.62      0.80 o 
   5  -3   1        9.50       10.93      1.07 o 
   6  -3   1       14.05       13.54      1.22 o 
   7  -3   1        1.73        4.91      2.16 o 
   8  -3   1        1.07        2.89      2.45 o 
  -8  -2   1        3.43        2.45      2.16 o 
  -7  -2   1       31.38       41.26      2.89 o 
  -6  -2   1       28.55       31.93      3.17 o 
  -5  -2   1        8.45        5.05      1.30 o 
  -4  -2   1      750.56      767.56     14.57 o 
  -3  -2   1       24.63       14.28      1.15 o 
  -2  -2   1    12997.04    13902.93    233.15 o 
  -1  -2   1      388.53      451.88      8.08 o 
   0  -2   1        3.18        1.15      0.43 o 
   1  -2   1       56.35       51.37      1.07 o 
   2  -2   1     1000.24      952.33     17.96 o 
   3  -2   1      122.12      106.21      2.45 o 
   4  -2   1        4.06        2.70      0.61 o 
   5  -2   1       49.65       49.42      1.63 o 
   6  -2   1       25.50       25.54      1.41 o 
   7  -2   1        1.66        3.17      1.88 o 
   8  -2   1        0.11        2.74      2.31 o 
  -8  -1   1        3.69       -0.29      2.02 o 
  -7  -1   1       62.43       69.40      3.90 o 
  -6  -1   1       73.20       66.51      3.32 o 
  -5  -1   1        0.73        1.82      0.66 o 
  -4  -1   1       96.19      101.86      3.32 o 
  -3  -1   1      500.09      497.04      9.67 o 
  -2  -1   1     5088.55     4830.29     80.65 o 
  -1  -1   1      385.26      392.15      7.07 o 
   1  -1   1     9714.45     8884.31    744.19 o 
   3  -1   1       32.16       28.61      1.73 o 
   4  -1   1       23.00       22.00      1.04 o 
   5  -1   1        0.20        0.05      0.58 o 
   6  -1   1       22.78       18.71      1.28 o 
   7  -1   1        1.01       -1.59      1.44 o 
   8  -1   1        0.26        0.58      2.16 o 
  -8   0   1        4.62        5.05      2.31 o 
  -7   0   1      108.02       93.49      4.33 o 
  -6   0   1       37.79       37.66      2.74 o 
  -5   0   1       25.56       24.31      1.51 o 
  -4   0   1      234.73      246.99      3.94 o 
  -3   0   1       34.21       37.45      1.59 o 
  -2   0   1        7.92        7.23      0.65 o 
  -1   0   1        1.67        1.30      0.43 o 
   1   0   1      324.94      292.74      5.34 o 
   2   0   1      787.69      814.43     10.20 o 
   3   0   1      584.26      606.16      8.06 o 
   4   0   1       84.76       89.40      3.03 o 
   5   0   1       16.88       19.32      1.15 o 
   6   0   1        0.11       -0.17      0.72 o 
   7   0   1        4.34        2.31      1.73 o 
   8   0   1       28.41       27.85      3.32 o 
  -8   1   1       10.34        6.93      2.45 o 
  -7   1   1        0.99       -1.59      1.59 o 
  -6   1   1       32.92       38.23      2.89 o 
  -5   1   1       28.38       26.33      1.11 o 
  -4   1   1       33.77       39.78      1.22 o 
  -3   1   1       10.69       11.72      0.51 o 
  -2   1   1      164.67      138.47      2.22 o 
  -1   1   1     3663.81     3402.94     57.13 o 
   0   1   1     1219.17     1065.21     19.33 o 
   1   1   1     1988.56     1825.84     32.61 o 
   2   1   1     2724.54     2737.24     46.17 o 
   3   1   1       64.79       73.87      2.31 o 
   4   1   1       83.43       81.57      1.99 o 
   5   1   1        2.49        1.02      1.08 o 
   6   1   1       16.20       10.20      1.88 o 
   7   1   1        5.32        6.53      1.17 o 
   8   1   1       13.26       10.82      2.31 o 
  -8   2   1        0.78        0.00      2.31 o 
  -7   2   1        1.60       -0.72      1.73 o 
  -6   2   1       51.77       47.18      3.03 o 
  -5   2   1        0.66        0.30      1.37 o 
  -4   2   1       31.06       27.22      2.02 o 
  -3   2   1       93.34       92.70      2.02 o 
  -2   2   1      378.45      385.06     11.69 o 
  -1   2   1     2068.44     2093.43     24.13 o 
   0   2   1     5040.83     4699.57     80.80 o 
   1   2   1        0.52        0.65      0.14 o 
   2   2   1     2268.28     2256.89     26.08 o 
   3   2   1      128.66      143.12      3.46 o 
   4   2   1      303.68      319.14      6.93 o 
   5   2   1        8.21        7.79      1.30 o 
   6   2   1       10.90       12.60      1.23 o 
   7   2   1       80.81       78.18      2.53 o 
   8   2   1        5.16        1.73      1.88 o 
  -8   3   1        3.49        2.02      2.16 o 
  -7   3   1        3.01        6.20      2.16 o 
  -6   3   1        0.24        1.30      1.59 o 
  -5   3   1        1.46       -0.29      1.15 o 
  -4   3   1      389.51      397.95      4.60 o 
  -3   3   1       15.75        9.93      0.74 o 
  -2   3   1      145.39      132.10      5.05 o 
  -1   3   1        4.17        3.54      0.43 o 
   0   3   1      127.11      121.26      1.83 o 
   1   3   1        1.22        4.61      0.35 o 
   2   3   1       84.35       77.79      1.42 o 
   3   3   1        1.82        1.73      0.58 o 
   4   3   1      150.64      134.90      3.61 o 
   5   3   1        1.42        0.29      0.87 o 
   6   3   1        7.46        5.34      1.44 o 
   7   3   1        6.90        7.06      1.22 o 
   8   3   1       18.53       18.76      2.74 o 
  -7   4   1        3.57        4.18      2.31 o 
  -6   4   1        0.00       -0.87      1.59 o 
  -5   4   1        0.92       -0.72      1.30 o 
  -4   4   1       37.11       38.14      1.41 o 
  -3   4   1        0.44        0.89      0.58 o 
  -2   4   1      234.18      189.98      2.95 o 
  -1   4   1       64.70       59.00      1.28 o 
   0   4   1       82.83       78.35      1.48 o 
   2   4   1        0.87        3.63      0.41 o 
   3   4   1       57.22       60.35      1.42 o 
   4   4   1        2.15        2.89      0.72 o 
   5   4   1       30.68       26.26      1.73 o 
   6   4   1        3.74        0.72      1.15 o 
   7   4   1       13.76       11.83      2.02 o 
   8   4   1        4.37        7.30      1.80 o 
  -7   5   1        0.22       -2.45      2.02 o 
  -6   5   1        4.52        4.18      2.16 o 
  -5   5   1        1.20       -0.14      1.44 o 
  -4   5   1       27.06       22.80      2.16 o 
  -3   5   1       16.22       15.03      0.85 o 
  -2   5   1       29.86       24.94      0.96 o 
  -1   5   1        0.79       -0.52      0.35 o 
   0   5   1        5.70        6.05      1.01 o 
   1   5   1      160.36      194.09      2.91 o 
   2   5   1        2.91        2.86      0.45 o 
   3   5   1       52.04       49.54      1.35 o 
   4   5   1      117.89      112.44      2.38 o 
   5   5   1       11.85       12.65      1.00 o 
   6   5   1        0.12       -0.13      0.76 o 
   7   5   1        6.81        6.32      1.22 o 
   8   5   1        1.82        1.95      1.12 o 
  -7   6   1        7.36        5.34      2.60 o 
  -6   6   1        0.25       -0.43      1.88 o 
  -5   6   1       55.85       50.79      3.46 o 
  -4   6   1       31.76       45.45      3.03 o 
  -3   6   1        0.95        1.88      1.15 o 
  -2   6   1      437.55      454.81      8.37 o 
  -1   6   1       31.54       30.04      1.04 o 
   0   6   1      428.16      582.50      8.44 o 
   1   6   1        8.70        7.65      0.61 o 
   2   6   1        4.39        3.82      0.55 o 
   3   6   1      112.75      107.22      2.18 o 
   4   6   1       86.72       89.21      2.38 o 
   5   6   1       43.01       45.45      1.59 o 
   6   6   1        3.25        4.29      1.00 o 
   7   6   1        0.16        1.74      1.00 o 
   8   6   1        7.89       10.24      2.16 o 
  -6   7   1        0.99        1.44      2.31 o 
  -5   7   1       88.91       83.97      4.33 o 
  -4   7   1       19.06       21.21      2.31 o 
  -3   7   1        2.14        6.93      1.73 o 
  -2   7   1       26.48       22.46      1.07 o 
  -1   7   1        0.25        0.51      0.45 o 
   0   7   1      125.77      143.28      2.65 o 
   1   7   1        9.37        9.31      0.71 o 
   2   7   1       31.56       34.35      1.21 o 
   3   7   1      169.55      153.72      4.26 o 
   4   7   1       36.77       36.67      1.35 o 
   5   7   1      296.13      311.90      5.13 o 
   6   7   1       36.35       35.35      1.88 o 
   7   7   1       47.24       50.24      2.89 o 
   8   7   1        0.03       -2.38      1.59 o 
  -6   8   1        4.08        4.33      2.45 o 
  -5   8   1        0.00       -1.44      1.73 o 
  -4   8   1        1.86        1.73      1.73 o 
  -3   8   1        0.12       -1.44      1.30 o 
  -2   8   1       38.44       44.58      2.60 o 
  -1   8   1       86.17       89.47      2.05 o 
   0   8   1        2.28        2.44      1.01 o 
   1   8   1       70.67       74.56      1.84 o 
   2   8   1        1.05        1.01      0.61 o 
   3   8   1       88.93       91.35      2.18 o 
   4   8   1        0.80        1.03      0.76 o 
   5   8   1       61.77       67.63      2.11 o 
   6   8   1       20.29       22.16      2.52 o 
   7   8   1       11.13        7.07      2.02 o 
   8   8   1        7.79       10.24      2.45 o 
  -5   9   1        4.90        6.35      2.31 o 
  -4   9   1        5.51        4.62      2.16 o 
  -3   9   1        0.24        0.87      1.44 o 
  -2   9   1       28.30       25.97      2.31 o 
  -1   9   1        3.11        1.71      0.66 o 
   0   9   1       10.32        8.55      2.24 o 
   1   9   1        0.23       -0.22      0.61 o 
   2   9   1        0.00       -0.92      0.61 o 
   3   9   1        0.57       -1.30      0.87 o 
   4   9   1      193.92      201.07      6.20 o 
   5   9   1        6.38       11.50      1.25 o 
   6   9   1        6.32        4.47      1.73 o 
   7   9   1        0.45       -2.16      1.44 o 
   8   9   1        1.19        5.48      2.02 o 
  -5  10   1        0.17       -1.73      2.16 o 
  -4  10   1        0.25        0.43      1.88 o 
  -3  10   1        0.06       -1.01      1.59 o 
  -2  10   1       14.25       14.86      2.31 o 
  -1  10   1        1.38        4.04      1.44 o 
   0  10   1        8.08        7.57      2.31 o 
   1  10   1       13.72       10.25      1.37 o 
   2  10   1        4.55        2.24      0.82 o 
   3  10   1        7.31        6.45      0.97 o 
   4  10   1       73.80       73.53      2.24 o 
   5  10   1       56.37       50.64      3.03 o 
   6  10   1        0.16       -1.30      1.59 o 
   7  10   1        2.46        3.17      1.88 o 
  -4  11   1        0.04       -1.59      2.02 o 
  -3  11   1        3.02        2.60      1.73 o 
  -2  11   1        1.21       -0.72      1.59 o 
  -1  11   1        7.75        5.48      1.59 o 
   0  11   1       23.28       24.94      2.38 o 
   1  11   1        5.75        7.51      1.17 o 
   2  11   1       51.50       60.02      2.74 o 
   3  11   1        1.82        1.47      0.86 o 
   4  11   1        2.85        3.46      1.11 o 
   5  11   1        6.22        4.04      1.73 o 
   6  11   1        0.02       -1.15      1.59 o 
   7  11   1        1.40        4.04      2.02 o 
  -3  12   1        0.41        1.88      2.16 o 
  -2  12   1        0.11        0.43      1.88 o 
  -1  12   1        1.14        0.87      1.59 o 
   0  12   1        2.42        1.30      1.59 o 
   1  12   1       18.45       17.43      1.66 o 
   2  12   1        0.28       -0.24      0.97 o 
   3  12   1        1.76        3.67      1.04 o 
   4  12   1       67.56       69.11      3.46 o 
   5  12   1        0.74       -0.58      1.59 o 
   6  12   1        0.49       -0.87      1.73 o 
  -2  13   1        1.88       -0.14      2.16 o 
  -1  13   1        0.45        2.89      2.02 o 
   0  13   1       23.59       23.81      2.60 o 
   1  13   1        3.05        0.77      1.07 o 
   2  13   1        0.86       -0.16      1.07 o 
   3  13   1       15.78       19.62      2.31 o 
   4  13   1        7.97       11.25      2.31 o 
   5  13   1        8.52       11.69      2.16 o 
   0  14   1       31.43       37.51      3.17 o 
   1  14   1        0.05        2.45      1.88 o 
   2  14   1        2.37        0.29      1.88 o 
   3  14   1        2.16       -1.01      1.73 o 
   4  14   1        4.68        4.47      1.88 o 
  -3 -14   2        0.74       -0.72      1.59 o 
  -2 -14   2        0.01        0.00      1.73 o 
  -1 -14   2        6.81        3.32      1.88 o 
   0 -14   2        2.20        0.43      1.88 o 
  -5 -13   2        1.07       -1.72      1.17 o 
  -4 -13   2        0.00       -1.17      1.04 o 
  -3 -13   2        3.31        2.24      1.02 o 
  -2 -13   2        2.11        0.07      1.23 o 
  -1 -13   2       14.43       12.84      2.02 o 
   0 -13   2        3.93        6.93      2.02 o 
   1 -13   2        1.94        3.90      2.02 o 
   2 -13   2        0.59        3.03      2.16 o 
  -6 -12   2        0.02        0.28      1.25 o 
  -5 -12   2        0.31       -1.60      1.07 o 
  -4 -12   2        0.99        0.32      1.07 o 
  -3 -12   2        2.38        3.25      1.02 o 
  -2 -12   2        0.01        0.40      0.86 o 
  -1 -12   2       52.75       60.89      3.17 o 
   0 -12   2       75.95       84.55      3.90 o 
   1 -12   2        0.59        2.89      1.88 o 
   2 -12   2        2.13        0.14      1.73 o 
   3 -12   2        9.12       11.40      2.45 o 
  -6 -11   2       21.87       26.58      1.80 o 
  -5 -11   2        1.76       -0.36      1.51 o 
  -4 -11   2       31.54       28.31      1.58 o 
  -3 -11   2        2.54        1.41      0.97 o 
  -2 -11   2        0.55       -1.30      0.87 o 
  -1 -11   2       18.30       22.13      1.37 o 
   0 -11   2       47.70       49.78      2.89 o 
   1 -11   2       42.41       49.05      3.03 o 
   2 -11   2        0.69        1.73      1.59 o 
   3 -11   2        0.32       -0.29      1.88 o 
   4 -11   2        0.01        1.15      2.16 o 
  -7 -10   2        5.49        7.63      1.95 o 
  -6 -10   2        1.80        3.21      1.14 o 
  -5 -10   2        0.94        0.43      1.30 o 
  -4 -10   2       53.70       47.05      1.89 o 
  -3 -10   2       52.73       50.50      1.93 o 
  -2 -10   2        9.25       11.49      1.22 o 
  -1 -10   2       46.88       47.22      1.88 o 
   0 -10   2       49.14       42.56      2.60 o 
   1 -10   2        6.32        6.35      1.73 o 
   2 -10   2        0.16       -0.43      1.44 o 
   3 -10   2       33.63       36.65      3.03 o 
   4 -10   2        3.40        4.33      1.88 o 
   5 -10   2        2.81        4.91      2.45 o 
  -7  -9   2        1.64        2.16      1.44 o 
  -6  -9   2        0.30        0.58      1.15 o 
  -5  -9   2       11.73       12.12      1.73 o 
  -4  -9   2       29.00       24.82      2.02 o 
  -3  -9   2      208.84      214.38      4.03 o 
  -2  -9   2      301.81      333.31      5.31 o 
  -1  -9   2       32.90       31.44      1.37 o 
   0  -9   2        0.12       -0.92      0.61 o 
   1  -9   2        1.54        1.01      1.30 o 
   2  -9   2        0.11       -0.58      1.15 o 
   3  -9   2        4.70        4.04      1.73 o 
   4  -9   2       13.06       12.70      2.45 o 
   5  -9   2       10.92        6.20      2.31 o 
  -8  -8   2        0.13        2.45      1.73 o 
  -7  -8   2        4.53        3.61      1.59 o 
  -6  -8   2        0.02        0.14      1.15 o 
  -5  -8   2        3.72        2.45      1.15 o 
  -4  -8   2        5.71        3.75      1.15 o 
  -3  -8   2      149.51      138.07      4.04 o 
  -2  -8   2      273.54      286.48      4.91 o 
  -1  -8   2        2.65        4.05      0.76 o 
   0  -8   2       21.86       24.05      1.23 o 
   1  -8   2        5.05        3.32      1.15 o 
   2  -8   2        0.11        0.29      1.01 o 
   3  -8   2       11.91        9.23      1.73 o 
   4  -8   2        4.29       -0.72      1.44 o 
   5  -8   2       27.57       30.30      3.03 o 
   6  -8   2        1.75       -0.43      2.16 o 
  -8  -7   2       17.66       18.47      2.45 o 
  -7  -7   2        0.89        1.88      1.30 o 
  -6  -7   2       67.91       52.95      2.74 o 
  -5  -7   2       13.45       12.12      1.59 o 
  -4  -7   2        0.05       -1.01      0.87 o 
  -3  -7   2       55.08       58.14      2.45 o 
  -2  -7   2      111.44      117.44      3.46 o 
  -1  -7   2       65.29       90.91      2.04 o 
   0  -7   2      369.09      342.35      5.63 o 
   1  -7   2       57.23       54.07      1.41 o 
   2  -7   2        0.43       -0.14      0.87 o 
   3  -7   2       52.41       54.83      3.03 o 
   4  -7   2       22.58       24.09      2.31 o 
   5  -7   2        3.46        3.90      1.88 o 
   6  -7   2        8.69       10.97      2.60 o 
  -8  -6   2       66.04       72.86      3.75 o 
  -7  -6   2        2.63        1.88      1.44 o 
  -6  -6   2       71.70       57.28      2.89 o 
  -5  -6   2        3.14        1.44      1.15 o 
  -4  -6   2       10.80        9.38      1.30 o 
  -3  -6   2        1.76        3.32      0.87 o 
  -2  -6   2       81.07       70.98      2.45 o 
  -1  -6   2       16.08       14.86      1.15 o 
   0  -6   2      786.89      829.05     10.28 o 
   1  -6   2       69.02       92.56      3.17 o 
   2  -6   2        6.02        8.22      1.30 o 
   3  -6   2        7.62       11.83      1.73 o 
   4  -6   2       42.31       45.14      1.84 o 
   5  -6   2       49.20       48.47      2.09 o 
   6  -6   2        2.12        0.00      1.73 o 
   7  -6   2        5.29        3.32      2.45 o 
  -8  -5   2        6.79        4.04      2.02 o 
  -7  -5   2        1.12        0.29      1.30 o 
  -6  -5   2      351.68      349.44      8.37 o 
  -5  -5   2      396.96      423.60      9.09 o 
  -4  -5   2       16.17       23.08      1.59 o 
  -3  -5   2       39.40       67.09      2.45 o 
  -2  -5   2      572.87      612.03     11.40 o 
  -1  -5   2      336.13      354.92      7.07 o 
   0  -5   2       25.89       23.84      2.38 o 
   1  -5   2      206.05      153.57      2.39 o 
   2  -5   2     1046.89     1200.85     19.62 o 
   3  -5   2       26.19       27.69      1.31 o 
   4  -5   2       14.37       17.08      1.25 o 
   5  -5   2      162.73      156.14      3.47 o 
   6  -5   2        3.80        4.67      1.11 o 
   7  -5   2        0.07       -0.72      2.02 o 
  -8  -4   2        2.60        2.60      2.02 o 
  -7  -4   2       53.30       54.97      3.17 o 
  -6  -4   2      139.34      161.88      5.19 o 
  -5  -4   2      197.49      190.45      5.19 o 
  -4  -4   2      623.78      613.04     11.98 o 
  -3  -4   2       27.93       37.08      1.73 o 
  -2  -4   2      153.85      198.09      4.33 o 
  -1  -4   2      180.62      207.33      4.47 o 
   0  -4   2     1120.11     1198.23     20.78 o 
   1  -4   2      600.69      584.04     10.97 o 
   2  -4   2       20.13       19.63      1.23 o 
   3  -4   2       54.62       58.14      1.66 o 
   4  -4   2       97.56      115.46      2.67 o 
   5  -4   2      128.62      117.51      3.75 o 
   6  -4   2        4.34        2.96      0.98 o 
   7  -4   2        2.43        3.17      2.16 o 
  -8  -3   2        0.96        0.14      1.73 o 
  -7  -3   2        0.34       -2.16      1.44 o 
  -6  -3   2      111.93      120.47      4.33 o 
  -5  -3   2        1.22        4.33      1.15 o 
  -4  -3   2     1114.46     1069.53     19.48 o 
  -3  -3   2      343.80      353.19      7.36 o 
  -2  -3   2     1027.35      927.56     16.45 o 
  -1  -3   2      311.15      252.34      5.05 o 
   0  -3   2     1152.09     1099.11     19.04 o 
   1  -3   2      208.06      207.29      3.11 o 
   2  -3   2       23.90       24.10      1.37 o 
   3  -3   2        0.11        0.32      0.94 o 
   4  -3   2       39.92       34.57      1.35 o 
   5  -3   2       69.09       67.32      3.10 o 
   6  -3   2        1.69        0.61      0.87 o 
   7  -3   2        6.77        7.21      2.45 o 
   8  -3   2        0.64        1.73      2.45 o 
  -8  -2   2        0.00       -0.72      2.02 o 
  -7  -2   2       34.26       29.14      2.74 o 
  -6  -2   2      211.72      193.62      5.92 o 
  -5  -2   2        1.05       -0.43      1.01 o 
  -4  -2   2      563.42      553.31     11.11 o 
  -3  -2   2        5.04        2.45      0.72 o 
  -2  -2   2     2361.77     2436.14     41.26 o 
  -1  -2   2      213.75      240.22      4.76 o 
   0  -2   2        9.24       24.53      0.87 o 
   1  -2   2      204.10      178.88      2.81 o 
   2  -2   2       17.15       14.09      0.76 o 
   3  -2   2       36.66       34.81      1.17 o 
   4  -2   2       61.66       71.18      1.87 o 
   5  -2   2        2.23        1.57      0.87 o 
   6  -2   2        0.18       -0.20      0.76 o 
   7  -2   2        1.19        0.43      1.73 o 
   8  -2   2        0.01       -0.14      2.02 o 
  -8  -1   2        3.97        3.03      2.16 o 
  -7  -1   2        0.00       -2.16      1.59 o 
  -6  -1   2       56.05       52.52      3.03 o 
  -5  -1   2        9.59        9.76      0.93 o 
  -4  -1   2       40.32       35.49      2.02 o 
  -3  -1   2        0.57       -0.14      0.58 o 
  -2  -1   2     2055.80     2043.41     34.92 o 
  -1  -1   2      784.45      798.02      9.53 o 
   0  -1   2     3870.33     3500.04     60.16 o 
   1  -1   2       18.96       21.71      0.61 o 
   2  -1   2      621.17      636.79     13.92 o 
   3  -1   2      459.48      427.47      7.00 o 
   4  -1   2      432.24      427.88      6.27 o 
   5  -1   2        3.48        2.18      0.69 o 
   6  -1   2       17.35       17.46      1.31 o 
   7  -1   2        0.30       -0.33      2.45 o 
   8  -1   2        3.37        2.45      2.31 o 
  -8   0   2        4.50        4.47      2.45 o 
  -7   0   2       11.09       13.56      2.31 o 
  -6   0   2        2.83        0.72      1.44 o 
  -5   0   2       40.25       34.92      2.31 o 
  -4   0   2        1.17        2.41      0.50 o 
  -3   0   2       55.27       45.18      1.42 o 
  -2   0   2      292.59      282.99      3.96 o 
  -1   0   2     1009.72      964.63     11.40 o 
   0   0   2        0.91        1.73      0.29 o 
   1   0   2      113.26       72.47      1.73 o 
   2   0   2       19.67       18.28      0.76 o 
   3   0   2       59.79       50.89      1.02 o 
   4   0   2        2.07        7.00      0.87 o 
   5   0   2        1.00        3.24      0.76 o 
   6   0   2        1.34        0.23      0.80 o 
   7   0   2        0.58       -0.20      0.96 o 
   8   0   2       13.91       12.41      2.60 o 
  -8   1   2       14.30       11.98      2.74 o 
  -7   1   2       13.75       14.57      2.60 o 
  -6   1   2       47.21       38.52      2.74 o 
  -5   1   2        4.14        5.48      1.44 o 
  -4   1   2       14.81       11.28      0.65 o 
  -3   1   2      727.62      857.88     14.43 o 
  -2   1   2       38.74       32.52      0.90 o 
  -1   1   2     1598.51     1477.44     24.74 o 
   0   1   2      250.46      260.32      4.04 o 
   1   1   2    17064.71    14427.81    227.09 o 
   2   1   2      863.16      801.73     16.59 o 
   3   1   2       59.95       63.35      1.42 o 
   4   1   2      151.90      169.35      2.46 o 
   5   1   2       48.38       47.37      1.68 o 
   6   1   2        0.31       -1.07      0.71 o 
   7   1   2       65.23       65.56      2.34 o 
   8   1   2       18.88       21.93      2.89 o 
  -8   2   2        4.90        2.45      2.45 o 
  -7   2   2        1.71        3.17      2.02 o 
  -6   2   2        6.28        4.91      1.88 o 
  -5   2   2        0.02       -0.29      1.01 o 
  -4   2   2        3.74        2.20      0.41 o 
  -3   2   2      415.43      405.78      4.46 o 
  -2   2   2       23.21       23.83      2.52 o 
  -1   2   2     2142.06     2115.65     24.43 o 
   0   2   2     9114.28     8098.30    321.45 o 
   1   2   2      221.76      201.08      2.75 o 
   2   2   2     1330.16     1208.73     14.22 o 
   3   2   2        0.28        0.04      0.72 o 
   4   2   2      153.05      167.25      2.91 o 
   5   2   2       73.38       71.43      1.89 o 
   6   2   2        1.11        2.03      0.72 o 
   7   2   2        3.28        3.42      0.82 o 
   8   2   2       15.19       18.90      2.74 o 
  -8   3   2        3.47        4.62      2.60 o 
  -7   3   2        1.98        3.17      2.16 o 
  -6   3   2       19.24       23.37      2.74 o 
  -5   3   2        1.14       -0.29      1.30 o 
  -4   3   2        0.00        0.23      0.38 o 
  -3   3   2        2.07        0.63      0.48 o 
  -2   3   2       13.11       22.06      3.10 o 
  -1   3   2      150.86      152.37      2.38 o 
   0   3   2     1719.20     1652.71     19.20 o 
   1   3   2       80.53       68.98      1.21 o 
   2   3   2        1.14        0.91      0.24 o 
   3   3   2       43.31       42.23      1.07 o 
   4   3   2        0.01       -0.29      0.41 o 
   5   3   2        0.10       -0.68      0.55 o 
   6   3   2       34.73       37.81      1.95 o 
   7   3   2       31.92       33.03      1.70 o 
   8   3   2        1.00        1.12      1.21 o 
  -7   4   2        0.58        1.01      2.02 o 
  -6   4   2        2.28        0.00      1.59 o 
  -5   4   2        0.87        1.59      1.59 o 
  -4   4   2       32.79       37.47      1.35 o 
  -3   4   2      194.81      180.82      3.10 o 
  -2   4   2      140.52      173.47      2.84 o 
  -1   4   2       19.64       25.91      0.90 o 
   0   4   2      864.05      933.02     11.15 o 
   1   4   2       48.51       53.14      1.11 o 
   2   4   2       14.96       13.81      0.59 o 
   3   4   2      123.89      113.19      2.01 o 
   4   4   2      118.90      116.39      2.28 o 
   5   4   2      245.65      266.91      6.20 o 
   6   4   2        9.51       11.09      1.15 o 
   7   4   2        7.30        6.82      3.17 o 
   8   4   2        9.17       11.26      1.48 o 
  -7   5   2        0.81       -1.30      2.02 o 
  -6   5   2        0.47        2.89      1.88 o 
  -5   5   2        8.41        8.80      2.02 o 
  -4   5   2        4.41        6.35      1.73 o 
  -3   5   2       10.82       15.21      0.89 o 
  -2   5   2        1.64        7.19      0.72 o 
  -1   5   2       20.23       33.28      1.04 o 
   0   5   2      152.79      163.90      2.65 o 
   1   5   2      225.24      234.78      3.42 o 
   2   5   2       82.36       89.71      1.77 o 
   3   5   2      217.73      223.29      3.41 o 
   4   5   2       52.54       70.65      1.70 o 
   5   5   2      129.89      137.79      2.79 o 
   6   5   2        1.84       -0.68      1.59 o 
   7   5   2       11.16       14.72      1.88 o 
   8   5   2        2.01        1.73      1.44 o 
  -7   6   2        0.60        0.58      2.16 o 
  -6   6   2        9.10        9.38      2.45 o 
  -5   6   2        7.96        8.51      2.16 o 
  -4   6   2       69.45       65.21      3.46 o 
  -3   6   2       24.39       19.97      1.95 o 
  -2   6   2       17.69       18.16      0.93 o 
  -1   6   2       12.46        8.02      0.69 o 
   0   6   2       99.61      102.48      1.99 o 
   1   6   2      232.94      238.11      3.62 o 
   2   6   2       35.93       47.19      1.25 o 
   3   6   2       61.06       49.87      1.35 o 
   4   6   2       32.66       31.17      1.66 o 
   5   6   2        4.45        4.04      0.79 o 
   6   6   2       55.29       61.77      1.97 o 
   7   6   2        1.18       -0.58      1.44 o 
   8   6   2        0.77        1.30      1.59 o 
  -6   7   2        1.75        3.61      2.16 o 
  -5   7   2        2.57        1.44      1.88 o 
  -4   7   2       12.29       17.02      2.31 o 
  -3   7   2        0.00        1.88      1.30 o 
  -2   7   2       48.11       51.13      1.52 o 
  -1   7   2       21.77       28.39      1.11 o 
   0   7   2        5.62        8.86      1.08 o 
   1   7   2      131.00      127.92      2.40 o 
   2   7   2        2.26        3.92      0.65 o 
   3   7   2       19.51       23.16      1.04 o 
   4   7   2       12.76       13.22      0.93 o 
   5   7   2       31.27       23.72      1.80 o 
   6   7   2      163.37      174.99      3.53 o 
   7   7   2        1.67        1.15      1.59 o 
   8   7   2        1.46       -1.30      1.59 o 
  -6   8   2       17.81       18.76      3.17 o 
  -5   8   2       20.02       23.66      2.89 o 
  -4   8   2       48.52       60.89      3.46 o 
  -3   8   2       12.07       12.41      2.02 o 
  -2   8   2       41.26       34.39      1.41 o 
  -1   8   2      133.15      139.73      2.77 o 
   0   8   2        0.04        0.26      0.55 o 
   1   8   2        7.67        6.05      0.76 o 
   2   8   2       51.99       48.86      1.52 o 
   3   8   2       34.57       36.99      1.35 o 
   4   8   2        0.05       -0.22      0.66 o 
   5   8   2      112.93      120.79      2.77 o 
   6   8   2        8.48        7.79      1.73 o 
   7   8   2       43.70       44.87      3.17 o 
   8   8   2        2.16        2.89      2.02 o 
  -5   9   2        0.99        1.88      2.16 o 
  -4   9   2        0.07        0.87      1.88 o 
  -3   9   2       44.05       36.21      2.89 o 
  -2   9   2        4.41        2.60      1.44 o 
  -1   9   2       29.29       30.31      1.35 o 
   0   9   2       29.07       32.45      1.37 o 
   1   9   2        7.73        8.67      1.15 o 
   2   9   2       49.84       46.48      1.73 o 
   3   9   2        3.91        2.91      0.94 o 
   4   9   2        1.32        0.05      0.80 o 
   5   9   2       80.89       88.44      3.75 o 
   6   9   2       45.69       47.32      3.03 o 
   7   9   2        9.91       14.28      2.31 o 
   8   9   2        2.96        3.61      2.02 o 
  -4  10   2        0.75       -2.31      2.02 o 
  -3  10   2        0.45        1.01      1.59 o 
  -2  10   2        0.15        0.14      1.59 o 
  -1  10   2       35.83       37.29      1.59 o 
   0  10   2       91.61       84.56      2.28 o 
   1  10   2       60.07       66.04      1.99 o 
   2  10   2      144.53      146.76      3.17 o 
   3  10   2        0.15       -0.99      0.66 o 
   4  10   2        5.61        5.48      1.73 o 
   5  10   2       14.70       12.55      2.02 o 
   6  10   2        0.48        1.15      1.73 o 
   7  10   2       15.63       20.05      2.74 o 
  -4  11   2        0.01       -0.29      2.16 o 
  -3  11   2        4.66        7.65      2.16 o 
  -2  11   2        1.45        2.89      1.88 o 
  -1  11   2        0.85        1.73      1.59 o 
   0  11   2        4.80        3.70      1.00 o 
   1  11   2       43.14       46.28      1.89 o 
   2  11   2      162.65      157.69      3.42 o 
   3  11   2       21.45       23.66      2.16 o 
   4  11   2       92.57      102.58      4.18 o 
   5  11   2        3.56        3.90      1.73 o 
   6  11   2        0.00        1.01      1.73 o 
   7  11   2        0.11       -0.87      1.88 o 
  -3  12   2        0.90       -1.01      2.16 o 
  -2  12   2        0.21        1.73      2.02 o 
  -1  12   2        2.23        2.74      1.88 o 
   0  12   2        1.61        5.34      1.73 o 
   1  12   2       52.99       56.23      2.14 o 
   2  12   2        6.22        6.66      1.21 o 
   3  12   2       26.01       26.84      2.45 o 
   4  12   2      100.87      111.09      4.62 o 
   5  12   2        5.85        6.49      1.88 o 
   6  12   2        5.26        5.63      2.02 o 
  -2  13   2        4.69        2.89      2.16 o 
  -1  13   2        0.27        2.89      2.02 o 
   0  13   2        3.28        5.48      2.02 o 
   1  13   2       23.17       28.50      1.84 o 
   2  13   2        2.68        2.74      1.73 o 
   3  13   2       35.73       35.35      2.74 o 
   4  13   2       19.69       26.55      2.89 o 
   5  13   2       15.02       17.75      2.60 o 
   0  14   2        2.56        4.76      2.16 o 
   2  14   2        2.23       -0.87      1.88 o 
   3  14   2        0.67        1.44      1.73 o 
  -2 -14   3        1.92        0.43      1.73 o 
  -1 -14   3        4.61        7.21      2.16 o 
  -4 -13   3        0.02       -1.16      1.66 o 
  -3 -13   3        3.86        4.71      1.23 o 
  -2 -13   3        1.68        2.45      1.59 o 
  -1 -13   3       10.69       11.98      2.16 o 
   0 -13   3       11.08       18.18      2.45 o 
   1 -13   3       11.92       13.56      2.45 o 
  -5 -12   3        0.84       -2.24      1.80 o 
  -4 -12   3        0.83       -0.22      1.02 o 
  -3 -12   3        5.79        6.43      1.17 o 
  -2 -12   3        0.07       -1.29      0.86 o 
  -1 -12   3        4.32        0.87      1.44 o 
   0 -12   3        0.04        0.00      1.59 o 
   1 -12   3        2.96        1.88      1.73 o 
   2 -12   3        0.08        0.00      1.59 o 
   3 -12   3        3.11        2.60      2.16 o 
  -6 -11   3        2.89        1.44      1.27 o 
  -5 -11   3        1.09        0.29      2.31 o 
  -4 -11   3        0.77       -0.43      0.92 o 
  -3 -11   3        3.25        3.36      1.66 o 
  -2 -11   3        9.30        9.16      2.09 o 
  -1 -11   3       96.88       92.40      2.54 o 
   0 -11   3        0.14        0.43      1.44 o 
   1 -11   3       88.81       75.46      3.61 o 
   2 -11   3        2.13        4.18      1.88 o 
   3 -11   3        1.74        4.91      2.16 o 
   4 -11   3        5.44        7.36      2.45 o 
  -7 -10   3        1.55        1.01      1.59 o 
  -6 -10   3        6.27        5.77      1.59 o 
  -5 -10   3        0.71        0.87      1.44 o 
  -4 -10   3      111.99      112.10      4.04 o 
  -3 -10   3      130.22      120.84      2.96 o 
  -2 -10   3       91.18       86.53      2.40 o 
  -1 -10   3      137.64      154.86      3.90 o 
   0 -10   3        0.45        0.58      1.30 o 
   1 -10   3        0.08       -1.44      1.15 o 
   2 -10   3        7.19        8.22      2.02 o 
   3 -10   3       21.01       21.06      2.31 o 
   4 -10   3        0.86        0.00      1.73 o 
   5 -10   3        0.11        0.14      2.02 o 
  -7  -9   3        0.11       -1.95      1.30 o 
  -6  -9   3        0.14       -0.58      1.15 o 
  -5  -9   3       36.00       36.94      2.31 o 
  -4  -9   3       13.49       17.31      1.88 o 
  -3  -9   3        1.27        1.73      1.30 o 
  -2  -9   3        0.26        0.49      0.79 o 
  -1  -9   3      195.54      206.77      3.77 o 
   0  -9   3       84.76       80.69      2.45 o 
   1  -9   3        6.22        7.79      1.59 o 
   2  -9   3        5.52        5.48      1.73 o 
   3  -9   3        0.75       -0.29      1.44 o 
   4  -9   3        2.93        5.19      2.02 o 
   5  -9   3        0.43       -0.87      1.88 o 
  -7  -8   3        3.02        4.91      1.44 o 
  -6  -8   3       26.48       24.24      2.02 o 
  -5  -8   3       13.93       15.73      1.88 o 
  -4  -8   3        4.10        4.91      1.15 o 
  -3  -8   3       77.54       81.37      3.17 o 
  -2  -8   3      287.92      280.62      6.64 o 
  -1  -8   3       27.74       24.55      1.51 o 
   0  -8   3       25.40       23.51      1.15 o 
   1  -8   3        1.00       -0.43      0.87 o 
   2  -8   3       35.59       31.31      2.16 o 
   3  -8   3        3.46        1.59      1.44 o 
   4  -8   3       18.51       19.04      2.60 o 
   5  -8   3        7.09        5.48      2.16 o 
   6  -8   3        0.85        0.87      2.31 o 
  -8  -7   3       25.93       23.66      2.45 o 
  -7  -7   3       12.78       18.03      2.02 o 
  -6  -7   3        2.27       -0.29      1.30 o 
  -5  -7   3        3.10        1.44      1.30 o 
  -4  -7   3       13.95       16.74      1.44 o 
  -3  -7   3      422.73      426.34      8.95 o 
  -2  -7   3       60.62       48.91      2.16 o 
  -1  -7   3      164.28      175.15      4.47 o 
   0  -7   3      177.08      226.64      3.66 o 
   1  -7   3       21.94       22.74      1.44 o 
   2  -7   3        5.01       10.24      1.59 o 
   3  -7   3        9.28        5.77      1.44 o 
   4  -7   3       10.22        7.50      1.88 o 
   5  -7   3       17.24       18.54      1.70 o 
   6  -7   3        0.00       -1.44      0.96 o 
  -8  -6   3       25.52       25.68      2.74 o 
  -7  -6   3        0.16       -0.72      1.44 o 
  -6  -6   3       57.86       54.25      2.89 o 
  -5  -6   3       18.68       19.04      1.73 o 
  -4  -6   3        0.63       -0.58      0.87 o 
  -3  -6   3        2.38        4.18      0.87 o 
  -2  -6   3      139.09      162.17      4.18 o 
  -1  -6   3      148.75      131.87      3.61 o 
   0  -6   3      152.93      179.34      4.47 o 
   1  -6   3       42.31       48.74      1.28 o 
   2  -6   3        5.14        7.65      1.30 o 
   3  -6   3       50.51       58.50      1.93 o 
   4  -6   3       14.30       16.03      1.39 o 
   5  -6   3       78.56       85.73      2.63 o 
   6  -6   3       11.80       12.31      2.31 o 
   7  -6   3        2.23        0.72      2.16 o 
  -8  -5   3       25.96       30.01      2.89 o 
  -7  -5   3        3.68        3.03      1.59 o 
  -6  -5   3       90.68       83.54      3.61 o 
  -5  -5   3       96.89      102.87      3.61 o 
  -4  -5   3       47.84       64.93      2.60 o 
  -3  -5   3       31.13       72.57      2.60 o 
  -2  -5   3       20.05        5.34      0.87 o 
  -1  -5   3       51.04       60.60      2.16 o 
   0  -5   3       19.42       19.62      1.30 o 
   1  -5   3      362.77      369.51      5.77 o 
   2  -5   3       80.73       78.37      1.99 o 
   3  -5   3       12.62       10.14      0.97 o 
   4  -5   3        1.45        0.29      0.72 o 
   5  -5   3      101.15       99.93      2.77 o 
   6  -5   3        3.87        2.67      1.09 o 
   7  -5   3        0.00       -2.02      2.02 o 
  -8  -4   3        5.72        4.62      2.31 o 
  -7  -4   3       38.45       43.72      3.03 o 
  -6  -4   3      400.46      384.79      9.09 o 
  -5  -4   3      134.92      128.55      4.18 o 
  -4  -4   3      392.37      423.89      8.95 o 
  -3  -4   3        0.00        0.43      0.72 o 
  -2  -4   3     1690.02     1759.04     30.30 o 
  -1  -4   3        7.40        2.74      0.72 o 
   0  -4   3        0.80        3.03      0.72 o 
   1  -4   3        2.69       10.60      0.76 o 
   2  -4   3       17.75       23.32      1.02 o 
   3  -4   3       28.25       31.16      1.31 o 
   4  -4   3       31.54       32.46      1.42 o 
   5  -4   3       40.97       41.60      2.52 o 
   6  -4   3      102.71       96.25      6.35 o 
   7  -4   3        1.83        0.00      2.16 o 
  -8  -3   3        2.35        2.16      2.31 o 
  -7  -3   3        0.67       -0.26      1.11 o 
  -6  -3   3      128.18      147.31      5.05 o 
  -5  -3   3      120.83      130.14      4.18 o 
  -4  -3   3      469.34      521.71     10.68 o 
  -3  -3   3       15.45       24.67      1.44 o 
  -2  -3   3     3208.13     3562.95     59.88 o 
  -1  -3   3       15.17       22.94      1.15 o 
   0  -3   3       59.92       61.03      1.73 o 
   1  -3   3     1264.05     1315.96     22.80 o 
   2  -3   3      106.20       93.80      1.94 o 
   3  -3   3       11.90       10.60      0.86 o 
   4  -3   3      351.47      319.59      5.13 o 
   5  -3   3        2.50        2.05      0.90 o 
   6  -3   3        4.39        4.16      1.04 o 
   7  -3   3        5.10        4.33      1.17 o 
   8  -3   3       15.27       16.45      3.17 o 
  -8  -2   3        1.13       -0.87      1.73 o 
  -7  -2   3        0.49       -0.58      1.44 o 
  -6  -2   3       27.07       23.66      2.31 o 
  -5  -2   3       74.44       73.58      3.17 o 
  -4  -2   3       50.12       59.01      2.60 o 
  -3  -2   3     1676.31     1752.69     30.44 o 
  -2  -2   3      913.26     1014.42     17.89 o 
  -1  -2   3        2.74        6.06      0.58 o 
   0  -2   3      297.32      240.39      2.66 o 
   1  -2   3      306.34      251.44      3.57 o 
   2  -2   3       26.26       18.28      1.73 o 
   3  -2   3       21.88       22.06      1.00 o 
   4  -2   3       33.18       37.98      1.42 o 
   5  -2   3       34.11       35.29      1.56 o 
   6  -2   3       14.09       12.71      3.90 o 
   7  -2   3        4.14        4.61      1.66 o 
   8  -2   3        2.94        4.18      2.45 o 
  -8  -1   3        3.01        4.91      2.31 o 
  -7  -1   3        7.43        6.64      2.02 o 
  -6  -1   3        1.31        1.30      1.59 o 
  -5  -1   3        1.37        1.15      1.15 o 
  -4  -1   3       38.47       35.35      2.02 o 
  -3  -1   3      152.13      142.84      3.90 o 
  -2  -1   3      132.55      136.05      3.46 o 
  -1  -1   3     2226.30     2286.45     26.43 o 
   0  -1   3        0.06       -0.25      0.17 o 
   1  -1   3       71.69       75.37      1.37 o 
   2  -1   3      192.88      183.10      2.91 o 
   3  -1   3        6.77        7.94      0.71 o 
   4  -1   3       41.30       43.39      1.76 o 
   5  -1   3       13.53       12.19      1.37 o 
   6  -1   3        0.23       -1.12      0.80 o 
   7  -1   3        0.72       -0.14      1.04 o 
   8  -1   3        7.04        2.60      2.31 o 
  -8   0   3        4.16        6.06      2.31 o 
  -7   0   3        6.15        4.18      2.02 o 
  -6   0   3       59.47       57.28      3.32 o 
  -5   0   3        2.86        3.90      1.30 o 
  -4   0   3        0.43        0.48      0.39 o 
  -3   0   3       23.46       15.64      0.86 o 
  -2   0   3       34.43       34.27      1.30 o 
  -1   0   3      267.29      271.26      3.67 o 
   0   0   3      250.11      226.49      3.10 o 
   1   0   3     2786.55     2649.95     25.38 o 
   2   0   3     1357.57     1389.95     13.49 o 
   3   0   3      526.78      537.22      5.69 o 
   4   0   3        0.68        1.30      0.42 o 
   5   0   3        3.97        1.75      0.50 o 
   6   0   3        0.86        0.12      1.51 o 
   7   0   3        0.00       -1.02      0.93 o 
   8   0   3        6.91        6.78      2.31 o 
  -8   1   3        9.12       12.84      2.89 o 
  -7   1   3        0.85       -0.29      1.59 o 
  -6   1   3       40.81       35.35      2.74 o 
  -5   1   3       24.59       24.09      2.02 o 
  -4   1   3       15.85       12.65      1.00 o 
  -3   1   3      322.22      322.08      4.77 o 
  -2   1   3        4.30        5.45      0.55 o 
  -1   1   3       76.04       74.80      1.42 o 
   0   1   3     6986.29     6639.58    116.65 o 
   1   1   3     4359.07     4301.38    104.60 o 
   2   1   3     2660.42     2657.77     30.65 o 
   3   1   3      528.66      504.35      5.42 o 
   4   1   3      541.31      593.64      6.47 o 
   5   1   3      126.97      131.64      2.60 o 
   6   1   3        3.67        1.82      0.61 o 
   7   1   3        9.40        7.23      1.22 o 
   8   1   3        0.10        0.76      1.21 o 
  -8   2   3        0.76       -0.29      2.31 o 
  -7   2   3       13.87        9.67      2.31 o 
  -6   2   3        6.74        4.04      1.88 o 
  -5   2   3       12.15       13.99      2.02 o 
  -4   2   3       49.22       55.82      1.70 o 
  -3   2   3       29.43       31.66      1.17 o 
  -2   2   3      258.60      293.87      4.25 o 
  -1   2   3      175.17      182.91      2.75 o 
   0   2   3     3851.54     3697.13     42.45 o 
   1   2   3        4.81        8.66      0.72 o 
   2   2   3      139.31      133.18      2.02 o 
   3   2   3      371.63      420.02      5.51 o 
   4   2   3       75.20       62.98      1.58 o 
   5   2   3       33.68       30.39      1.06 o 
   6   2   3        9.06        8.43      0.84 o 
   7   2   3        7.15       10.50      1.33 o 
   8   2   3        4.05        5.63      1.73 o 
  -7   3   3        9.42       10.97      2.45 o 
  -6   3   3        1.61        3.75      2.02 o 
  -5   3   3        5.39        2.59      0.85 o 
  -4   3   3       38.73       39.58      1.41 o 
  -3   3   3       64.86       72.03      1.84 o 
  -2   3   3      531.41      570.46     11.61 o 
  -1   3   3        6.85        7.40      0.55 o 
   0   3   3      589.16      594.16      7.34 o 
   1   3   3     2419.96     2581.75     30.11 o 
   2   3   3      141.11      179.54      2.53 o 
   3   3   3       54.20       66.37      2.16 o 
   4   3   3        1.89        3.77      0.61 o 
   5   3   3      113.33      116.77      2.45 o 
   6   3   3        0.46        1.33      1.01 o 
   7   3   3      103.86      107.64      4.04 o 
   8   3   3       28.62       27.12      2.74 o 
  -7   4   3        0.09       -1.44      2.02 o 
  -6   4   3        0.14       -0.43      1.73 o 
  -5   4   3        3.72        3.61      1.59 o 
  -4   4   3       71.84       69.52      1.97 o 
  -3   4   3        0.03        0.34      0.50 o 
  -2   4   3      285.46      318.47      7.65 o 
  -1   4   3      331.22      315.95      4.47 o 
   0   4   3      159.06      140.82      2.35 o 
   1   4   3        2.79        0.35      0.29 o 
   2   4   3       14.18       17.85      0.61 o 
   3   4   3      220.34      232.28      3.35 o 
   4   4   3       13.63       14.69      0.87 o 
   5   4   3        9.72       10.37      0.90 o 
   6   4   3       18.07       16.40      1.22 o 
   7   4   3       28.02       30.44      2.16 o 
   8   4   3        0.11       -0.58      1.88 o 
  -7   5   3        0.22        0.58      2.02 o 
  -6   5   3        2.65        1.73      1.88 o 
  -5   5   3       14.00        8.08      1.88 o 
  -4   5   3       22.40       23.32      1.31 o 
  -3   5   3        0.53        0.42      0.50 o 
  -2   5   3       14.21       13.91      0.85 o 
  -1   5   3        7.43       11.93      0.76 o 
   0   5   3       21.20       18.77      0.86 o 
   1   5   3      253.94      228.95      3.36 o 
   2   5   3      368.76      416.60      5.45 o 
   3   5   3        0.89        1.46      0.43 o 
   4   5   3        4.63        2.70      0.72 o 
   5   5   3       33.03       32.08      1.25 o 
   6   5   3        3.01        3.97      0.86 o 
   7   5   3        0.06       -0.29      1.30 o 
   8   5   3        0.90       -1.19      1.17 o 
  -6   6   3        0.42       -1.15      1.88 o 
  -5   6   3        6.95        4.33      1.88 o 
  -4   6   3       19.13       18.90      2.45 o 
  -3   6   3        4.08        6.11      1.66 o 
  -2   6   3        5.70        5.82      0.72 o 
  -1   6   3        6.20        5.04      0.72 o 
   0   6   3        2.85        2.42      0.51 o 
   1   6   3      172.13      191.58      2.47 o 
   2   6   3      425.76      422.62      5.76 o 
   3   6   3       60.07       59.76      1.49 o 
   4   6   3       17.22       23.02      1.04 o 
   5   6   3      129.65      133.74      3.75 o 
   6   6   3       21.14       18.03      1.73 o 
   7   6   3        7.96        7.50      1.88 o 
   8   6   3        0.94        1.59      1.59 o 
  -6   7   3        0.66        0.72      2.16 o 
  -4   7   3        0.83       -1.95      1.30 o 
  -3   7   3      110.89      118.89      4.62 o 
  -2   7   3      171.60      168.30      3.19 o 
  -1   7   3      245.59      241.22      3.94 o 
   0   7   3        3.43        1.29      0.55 o 
   1   7   3       12.11       13.68      1.30 o 
   2   7   3        0.61        0.17      0.48 o 
   3   7   3      143.88      152.82      3.03 o 
   4   7   3        0.14        0.90      0.65 o 
   5   7   3       13.78       16.74      1.88 o 
   6   7   3       35.39       33.47      2.45 o 
   7   7   3        3.66        1.01      1.44 o 
   8   7   3        1.24        3.75      1.73 o 
  -6   8   3        4.67        3.46      2.60 o 
  -5   8   3       32.70       33.04      3.17 o 
  -4   8   3        4.53        7.79      2.16 o 
  -3   8   3       61.45       61.75      3.46 o 
  -2   8   3      318.45      298.58      4.88 o 
  -1   8   3       24.31       27.54      1.31 o 
   0   8   3       71.20       81.68      1.99 o 
   1   8   3       47.27       48.22      1.95 o 
   2   8   3       11.47       14.50      1.23 o 
   3   8   3        2.52        2.09      0.72 o 
   4   8   3        0.74       -0.72      1.01 o 
   5   8   3      120.48      122.92      4.33 o 
   6   8   3       21.00       24.38      2.31 o 
   7   8   3       18.31       18.03      2.31 o 
   8   8   3        0.33       -0.14      1.73 o 
  -5   9   3        9.35        6.93      2.31 o 
  -4   9   3        4.15        4.62      2.16 o 
  -3   9   3        0.02        0.14      1.73 o 
  -2   9   3        4.77        7.07      1.73 o 
  -1   9   3       10.69       12.06      1.88 o 
   0   9   3       79.47       61.57      2.09 o 
   1   9   3        8.24       10.51      1.07 o 
   2   9   3       40.32       39.92      1.48 o 
   3   9   3        7.41        6.35      0.86 o 
   4   9   3        6.61        4.04      1.44 o 
   5   9   3       19.63       21.21      2.31 o 
   6   9   3        0.34        0.72      1.44 o 
   7   9   3        4.11        3.32      1.73 o 
  -4  10   3        3.71        6.35      2.31 o 
  -3  10   3        1.23        0.43      1.73 o 
  -2  10   3        9.94       14.72      2.31 o 
  -1  10   3       40.86       36.65      1.66 o 
   0  10   3       52.06       58.29      1.93 o 
   1  10   3       22.72       23.66      1.42 o 
   2  10   3      129.47      132.11      2.85 o 
   3  10   3        1.73        1.73      1.30 o 
   4  10   3       19.76       24.67      2.16 o 
   5  10   3      118.77      131.29      4.76 o 
   6  10   3        3.72        2.45      1.59 o 
   7  10   3       12.15        9.38      2.31 o 
  -4  11   3        0.40       -1.01      2.16 o 
  -3  11   3        6.03        6.78      2.16 o 
  -2  11   3       13.97       13.13      2.31 o 
  -1  11   3        5.84        3.32      1.73 o 
   0  11   3        1.26        1.88      1.00 o 
   1  11   3       92.94       91.02      2.89 o 
   2  11   3       50.05       53.96      2.89 o 
   3  11   3        7.77        7.79      1.73 o 
   4  11   3        2.78        3.17      1.73 o 
   5  11   3       12.71       12.70      2.31 o 
   6  11   3        0.35        2.02      1.73 o 
   7  11   3        0.01        0.14      1.88 o 
  -3  12   3        0.93        0.87      2.45 o 
  -2  12   3        0.14       -2.81      1.88 o 
  -1  12   3        5.01        7.21      2.16 o 
   0  12   3        2.60        2.18      1.11 o 
   1  12   3       65.40       82.09      3.46 o 
   2  12   3       16.01       22.94      2.60 o 
   3  12   3       53.57       54.68      3.17 o 
   4  12   3       24.15       23.81      2.45 o 
   5  12   3        7.87        5.77      2.02 o 
   6  12   3       12.75       15.15      2.45 o 
  -1  13   3        3.80        3.17      2.02 o 
   1  13   3        4.95        2.89      1.59 o 
   2  13   3        0.01        2.31      1.88 o 
   3  13   3       43.03       41.12      2.89 o 
   4  13   3       17.51       19.62      2.74 o 
   5  13   3       17.52       20.49      2.89 o 
   2  14   3        3.00        5.34      2.02 o 
   3  14   3        0.01       -1.30      1.88 o 
  -4 -13   4        0.04       -1.88      1.80 o 
  -3 -13   4       13.42       14.92      2.67 o 
  -2 -13   4        0.08       -0.87      1.44 o 
  -1 -13   4       13.17       13.99      2.31 o 
   0 -13   4        1.50        1.59      1.88 o 
   1 -13   4        0.14       -0.29      1.88 o 
  -5 -12   4        1.13        0.24      1.17 o 
  -4 -12   4        0.49        1.51      1.51 o 
  -3 -12   4        5.46        4.41      1.12 o 
  -2 -12   4        0.30        1.05      0.97 o 
  -1 -12   4        0.03       -0.29      1.44 o 
   0 -12   4        7.52        7.07      1.73 o 
   1 -12   4        3.29        3.46      1.73 o 
   2 -12   4        1.32        1.30      1.88 o 
   3 -12   4        0.39       -0.14      2.02 o 
  -6 -11   4        5.71        8.22      2.02 o 
  -5 -11   4        0.14        0.43      1.44 o 
  -4 -11   4        5.23        3.70      1.07 o 
  -3 -11   4        1.24       -1.28      0.94 o 
  -2 -11   4        2.84        2.81      1.02 o 
  -1 -11   4       64.22       66.08      3.17 o 
   0 -11   4        5.86        4.47      1.44 o 
   1 -11   4       28.46       25.97      2.45 o 
   2 -11   4        1.55        0.58      1.59 o 
   3 -11   4        0.70        0.00      1.73 o 
   4 -11   4        4.13        6.64      2.45 o 
  -6 -10   4        4.99        7.36      1.88 o 
  -5 -10   4        5.24        5.05      1.59 o 
  -4 -10   4       61.43       53.82      2.89 o 
  -3 -10   4       25.56       21.06      1.88 o 
  -2 -10   4       30.12       31.76      1.58 o 
  -1 -10   4        4.61        2.69      0.97 o 
   0 -10   4      110.40      113.11      4.18 o 
   1 -10   4       27.67       23.81      2.16 o 
   2 -10   4        2.89        1.44      1.73 o 
   3 -10   4        0.24        1.44      1.73 o 
   4 -10   4        1.42        2.89      2.02 o 
  -7  -9   4        3.01        3.61      1.59 o 
  -6  -9   4        0.02       -0.87      1.30 o 
  -5  -9   4       35.37       37.08      2.45 o 
  -4  -9   4       29.13       22.94      2.02 o 
  -3  -9   4        1.56        1.15      1.15 o 
  -2  -9   4       15.40       12.41      1.73 o 
  -1  -9   4       27.47       25.90      1.37 o 
   0  -9   4      181.95      176.16      5.19 o 
   1  -9   4       11.99        7.50      1.59 o 
   2  -9   4        2.71       -1.01      1.30 o 
   3  -9   4       43.22       35.78      2.74 o 
   4  -9   4        0.03        0.29      1.73 o 
   5  -9   4        0.15       -0.14      2.16 o 
  -7  -8   4        0.14       -0.72      1.30 o 
  -6  -8   4        0.01       -1.73      1.15 o 
  -5  -8   4        2.29        0.58      1.15 o 
  -4  -8   4       11.28       11.54      1.73 o 
  -3  -8   4       31.90       29.14      2.16 o 
  -2  -8   4        2.44        2.02      1.15 o 
  -1  -8   4       41.53       52.37      2.45 o 
   0  -8   4       13.53       14.00      1.04 o 
   1  -8   4        9.02       14.72      1.88 o 
   2  -8   4       38.35       33.76      2.45 o 
   3  -8   4        0.36        0.43      1.30 o 
   4  -8   4       16.72       19.33      2.60 o 
   5  -8   4        9.84       10.82      2.45 o 
   6  -8   4        2.67        3.32      2.16 o 
  -7  -7   4       11.12       13.56      2.16 o 
  -6  -7   4        1.49        2.89      1.44 o 
  -5  -7   4        0.65        1.30      1.15 o 
  -4  -7   4        0.57        0.72      1.01 o 
  -3  -7   4       15.92       13.27      1.44 o 
  -2  -7   4       71.35       68.53      2.74 o 
  -1  -7   4       34.87       37.08      1.88 o 
   0  -7   4       11.29        7.94      1.30 o 
   1  -7   4       28.82       31.16      2.02 o 
   2  -7   4       16.17       16.59      1.88 o 
   3  -7   4       18.01       17.17      2.16 o 
   4  -7   4       21.45       25.01      1.62 o 
   5  -7   4       11.10       10.49      1.41 o 
   6  -7   4        2.86        0.02      1.17 o 
  -8  -6   4       33.05       37.51      3.03 o 
  -7  -6   4        1.94        0.87      1.44 o 
  -6  -6   4        2.96        1.73      1.30 o 
  -5  -6   4        0.10       -1.59      1.15 o 
  -4  -6   4       39.23       34.48      2.02 o 
  -3  -6   4      105.02      128.26      3.75 o 
  -2  -6   4        3.98        1.01      0.87 o 
  -1  -6   4       18.33       18.90      1.30 o 
   0  -6   4        4.72        2.31      0.87 o 
   1  -6   4       73.67       77.01      2.60 o 
   2  -6   4        7.20        6.43      0.86 o 
   3  -6   4       19.15       19.93      1.31 o 
   4  -6   4        8.23        9.79      1.21 o 
   5  -6   4        0.53       -0.66      0.96 o 
   6  -6   4        5.26        3.32      1.44 o 
   7  -6   4        0.08        2.60      2.16 o 
  -8  -5   4       11.77        9.52      2.45 o 
  -7  -5   4        2.24       -0.58      1.59 o 
  -6  -5   4        0.96        2.31      1.44 o 
  -5  -5   4       25.25       22.65      2.16 o 
  -4  -5   4       24.61       31.60      1.88 o 
  -3  -5   4        8.10       16.45      1.30 o 
  -2  -5   4        4.68        8.95      1.01 o 
  -1  -5   4      295.55      284.37      6.20 o 
   0  -5   4        7.13        8.51      1.15 o 
   1  -5   4      153.28      162.68      2.96 o 
   2  -5   4       42.20       41.58      1.43 o 
   3  -5   4        2.01        0.34      0.72 o 
   4  -5   4        1.08        0.42      0.94 o 
   5  -5   4       10.58        8.18      1.28 o 
   6  -5   4        5.86        5.43      1.27 o 
   7  -5   4        0.02        0.46      2.09 o 
  -8  -4   4        0.08        0.72      2.16 o 
  -7  -4   4        3.70        7.50      2.02 o 
  -6  -4   4      175.68      199.68      6.06 o 
  -5  -4   4        0.45        0.00      1.01 o 
  -4  -4   4      150.56      127.83      3.90 o 
  -3  -4   4       35.23       65.50      2.45 o 
  -2  -4   4      110.44      171.98      4.18 o 
  -1  -4   4      506.18      512.62      9.81 o 
   0  -4   4        0.02       -0.65      0.43 o 
   1  -4   4       12.49       10.93      0.76 o 
   2  -4   4      442.23      540.90     10.68 o 
   3  -4   4        4.66        5.70      0.82 o 
   4  -4   4       68.59       55.33      1.87 o 
   5  -4   4       47.93       46.78      3.75 o 
   6  -4   4      138.65      149.23      3.63 o 
   7  -4   4        6.38        6.28      1.41 o 
  -8  -3   4        6.05        6.35      2.45 o 
  -7  -3   4        0.08       -0.72      1.88 o 
  -6  -3   4       31.01       41.26      2.89 o 
  -5  -3   4      114.23      121.05      4.18 o 
  -4  -3   4        0.61        0.72      0.87 o 
  -3  -3   4      245.70      291.73      6.49 o 
  -2  -3   4     1644.14     1815.31     31.31 o 
  -1  -3   4       57.62       44.44      1.59 o 
   0  -3   4        2.45        4.12      1.15 o 
   1  -3   4      379.58      425.30      5.82 o 
   2  -3   4       80.50       92.03      2.24 o 
   3  -3   4       10.57        9.73      0.86 o 
   4  -3   4       37.37       27.92      1.43 o 
   5  -3   4       10.62        8.76      1.59 o 
   6  -3   4        0.14       -1.44      0.96 o 
   7  -3   4        1.51        4.14      1.95 o 
   8  -3   4       17.46       17.60      3.17 o 
  -8  -2   4        0.21       -2.81      1.88 o 
  -7  -2   4       14.75       13.56      2.45 o 
  -6  -2   4        2.49        5.05      1.88 o 
  -5  -2   4       10.35       10.53      1.88 o 
  -4  -2   4        4.30        5.41      0.86 o 
  -3  -2   4       29.83       21.79      1.44 o 
  -2  -2   4       74.38       81.63      1.78 o 
  -1  -2   4      185.16      199.77      3.01 o 
   0  -2   4      281.81      297.81      3.27 o 
   1  -2   4     1116.39     1187.42     11.57 o 
   2  -2   4      197.07      199.06      3.21 o 
   3  -2   4        3.50        4.50      0.65 o 
   4  -2   4       20.23       16.16      1.12 o 
   5  -2   4       81.71       72.94      2.24 o 
   6  -2   4       11.59       15.57      3.46 o 
   7  -2   4        0.16       -0.40      0.98 o 
   8  -2   4       29.71       38.23      3.75 o 
  -8  -1   4        0.10       -1.30      1.88 o 
  -7  -1   4        0.01       -2.02      1.59 o 
  -6  -1   4      113.44      101.72      4.33 o 
  -5  -1   4       64.03       61.03      3.03 o 
  -4  -1   4       61.18       52.52      2.60 o 
  -3  -1   4       12.17       12.62      0.90 o 
  -2  -1   4       61.79       49.18      1.66 o 
  -1  -1   4        0.16       -0.23      0.22 o 
   0  -1   4      747.83      674.45      6.74 o 
   1  -1   4     1721.28     1728.71     16.60 o 
   2  -1   4       12.11       10.70      0.48 o 
   3  -1   4      100.78       99.39      1.54 o 
   4  -1   4       64.60       72.95      1.31 o 
   5  -1   4       42.98       40.38      1.62 o 
   6  -1   4        1.99        3.09      1.66 o 
   7  -1   4        2.28        1.01      1.59 o 
   8  -1   4       10.60       17.84      1.80 o 
  -8   0   4        0.10        0.87      2.02 o 
  -7   0   4        6.02        2.45      1.88 o 
  -6   0   4       30.48       30.15      2.60 o 
  -5   0   4       72.21       68.24      3.32 o 
  -4   0   4        0.15       -0.83      0.55 o 
  -3   0   4      125.01      140.17      2.69 o 
  -2   0   4       61.78       67.85      1.58 o 
  -1   0   4       22.45       20.24      1.51 o 
   0   0   4      142.16      141.31      1.72 o 
   1   0   4      448.58      450.17      4.62 o 
   2   0   4      105.56      106.56      1.50 o 
   3   0   4        0.48       -0.02      0.31 o 
   4   0   4        4.14        3.48      0.49 o 
   5   0   4        0.00       -0.45      0.62 o 
   6   0   4        1.15        1.61      0.86 o 
   7   0   4        0.00       -1.55      1.04 o 
   8   0   4        4.19        3.46      1.59 o 
  -8   1   4        0.91       -1.88      2.31 o 
  -7   1   4        0.03       -1.73      1.73 o 
  -6   1   4       10.03       11.54      2.02 o 
  -5   1   4        0.01        0.72      1.30 o 
  -4   1   4       11.77       13.14      1.04 o 
  -3   1   4        2.07        0.77      0.58 o 
  -2   1   4       12.48       10.26      0.94 o 
  -1   1   4     1427.84     1541.94     27.56 o 
   0   1   4     1694.38     1680.72     16.26 o 
   1   1   4      993.14     1023.94     10.06 o 
   2   1   4        8.96       13.86      0.75 o 
   3   1   4      229.82      247.75      3.00 o 
   4   1   4       56.68       53.64      1.24 o 
   5   1   4      100.92      104.12      2.29 o 
   6   1   4       20.42       25.76      1.53 o 
   7   1   4        4.88        1.99      1.11 o 
   8   1   4        0.00       -1.15      1.44 o 
  -7   2   4        4.92        3.75      2.02 o 
  -6   2   4       13.38       15.73      2.45 o 
  -5   2   4        8.94        5.97      0.96 o 
  -4   2   4        2.67        2.60      0.72 o 
  -3   2   4       31.77       43.25      2.02 o 
  -2   2   4      210.78      240.97      3.70 o 
  -1   2   4      243.06      228.02      3.41 o 
   0   2   4       23.35       18.29      0.66 o 
   1   2   4       31.92       28.71      1.30 o 
   2   2   4        0.39        0.55      0.24 o 
   3   2   4       47.47       42.01      1.07 o 
   4   2   4      471.58      525.53      6.98 o 
   5   2   4       19.96       21.61      0.97 o 
   6   2   4       80.53       74.38      1.76 o 
   7   2   4        8.12        6.06      1.73 o 
   8   2   4       48.47       56.41      3.46 o 
  -7   3   4        8.24        5.63      2.16 o 
  -6   3   4       17.40       15.87      2.45 o 
  -5   3   4        2.38        1.21      0.94 o 
  -4   3   4       16.16       17.06      1.51 o 
  -3   3   4       39.17       34.30      1.25 o 
  -2   3   4       67.89       61.58      1.56 o 
  -1   3   4     1335.50     1352.85     16.19 o 
   0   3   4       95.55       84.69      1.58 o 
   1   3   4     2184.44     2079.74     24.68 o 
   2   3   4       72.74       79.06      2.31 o 
   3   3   4       89.98       81.23      2.45 o 
   4   3   4       19.98       13.86      1.73 o 
   5   3   4        0.90        0.72      0.61 o 
   6   3   4       40.84       32.51      1.56 o 
   7   3   4        1.94        2.31      1.44 o 
   8   3   4        9.21       10.10      2.16 o 
  -7   4   4        5.13        6.93      2.45 o 
  -6   4   4       17.85       20.49      2.74 o 
  -5   4   4        2.00        1.29      0.85 o 
  -4   4   4       23.66       23.05      1.28 o 
  -3   4   4       77.97       81.94      2.05 o 
  -2   4   4       36.76       35.47      1.25 o 
  -1   4   4      138.39      152.50      2.69 o 
   0   4   4       61.90       74.30      1.53 o 
   1   4   4        2.90        1.92      0.37 o 
   2   4   4      233.19      253.06      4.62 o 
   3   4   4      167.77      216.72      3.17 o 
   4   4   4        8.10       10.09      0.72 o 
   5   4   4       32.48       24.38      1.59 o 
   6   4   4        9.19        8.22      1.44 o 
   7   4   4       22.03       20.49      1.56 o 
   8   4   4       23.43       25.97      3.03 o 
  -7   5   4        1.18        1.88      2.31 o 
  -6   5   4        9.22        9.67      2.45 o 
  -5   5   4        0.77        2.02      1.73 o 
  -4   5   4       37.72       37.21      1.63 o 
  -3   5   4       29.44       31.49      1.95 o 
  -2   5   4        7.18        9.68      1.95 o 
  -1   5   4      133.83      146.16      2.81 o 
   0   5   4      315.53      311.85      4.98 o 
   1   5   4      765.06      787.02      9.69 o 
   2   5   4        0.57        5.62      0.94 o 
   3   5   4      141.77      139.19      4.26 o 
   4   5   4       13.77       13.21      0.74 o 
   5   5   4       42.07       40.69      2.16 o 
   6   5   4       39.61       39.68      2.31 o 
   7   5   4        2.26        1.73      1.30 o 
   8   5   4        3.35        2.96      1.25 o 
  -6   6   4        0.80        0.43      2.02 o 
  -5   6   4       17.81       20.49      2.89 o 
  -4   6   4       24.28       24.82      2.74 o 
  -3   6   4        6.73        3.79      0.83 o 
  -2   6   4        3.34        4.14      0.87 o 
  -1   6   4        2.31        2.41      1.59 o 
   0   6   4       23.12       20.67      0.97 o 
   1   6   4      178.41      202.60      3.26 o 
   2   6   4       58.75       63.74      1.41 o 
   3   6   4      212.46      219.87      3.53 o 
   4   6   4       40.50       36.94      2.02 o 
   5   6   4        7.58       10.39      1.59 o 
   6   6   4        0.34       -0.87      1.15 o 
   7   6   4        1.10       -0.14      1.30 o 
   8   6   4        0.88       -0.58      1.44 o 
  -6   7   4        0.03       -1.73      2.02 o 
  -5   7   4       28.31       30.59      2.89 o 
  -4   7   4       25.78       27.41      3.03 o 
  -3   7   4       73.98       69.15      3.25 o 
  -2   7   4       13.35       10.25      1.66 o 
  -1   7   4       12.34       12.38      1.07 o 
   0   7   4       22.50       26.62      1.12 o 
   1   7   4       25.77       30.30      1.11 o 
   2   7   4        2.21        6.58      1.51 o 
   3   7   4       76.43       89.55      1.87 o 
   4   7   4        6.89        8.08      1.44 o 
   5   7   4       25.30       21.64      2.02 o 
   6   7   4        2.14        1.59      1.30 o 
   7   7   4        0.89        0.00      1.44 o 
   8   7   4        2.35        1.01      1.73 o 
  -5   8   4        4.83       11.54      2.60 o 
  -4   8   4        1.53        0.14      1.59 o 
  -3   8   4       83.96       80.65      3.90 o 
  -2   8   4      184.92      200.37      5.12 o 
  -1   8   4       45.32       40.95      1.56 o 
   0   8   4      100.53       98.77      4.54 o 
   1   8   4        3.13        3.51      0.76 o 
   2   8   4        5.42        3.89      1.37 o 
   3   8   4       29.80       29.43      2.02 o 
   4   8   4        5.43        3.61      1.30 o 
   5   8   4      109.65      120.33      4.33 o 
   6   8   4        4.46        5.34      1.73 o 
   7   8   4       15.49       12.26      2.16 o 
   8   8   4        0.21        2.16      1.88 o 
  -5   9   4        6.36        4.47      2.45 o 
  -4   9   4       16.16       23.81      2.89 o 
  -3   9   4       26.48       30.59      2.74 o 
  -2   9   4       13.09       18.20      1.49 o 
  -1   9   4      110.23      118.10      2.77 o 
   0   9   4      135.85      134.82      2.95 o 
   1   9   4       12.91       18.11      1.17 o 
   2   9   4       15.98       15.87      1.88 o 
   3   9   4        0.91        0.58      1.01 o 
   4   9   4       12.83       11.25      1.73 o 
   5   9   4       70.61       84.26      3.61 o 
   6   9   4       91.93       98.97      4.18 o 
   7   9   4        3.61        4.47      1.73 o 
  -4  10   4        3.97        6.93      2.45 o 
  -3  10   4        0.48       -2.02      1.88 o 
  -2  10   4       47.15       43.28      3.03 o 
  -1  10   4        8.22       13.48      1.35 o 
   0  10   4       26.08       21.72      2.16 o 
   1  10   4       24.88       26.09      1.48 o 
   2  10   4      110.41      113.98      4.04 o 
   3  10   4       16.37       15.58      2.02 o 
   4  10   4       17.38       20.20      2.31 o 
   5  10   4       10.95       11.25      2.16 o 
   6  10   4        4.06        5.48      1.88 o 
   7  10   4        3.71        5.92      2.16 o 
  -3  11   4        1.24       -1.15      2.02 o 
  -2  11   4        0.67        3.46      1.88 o 
  -1  11   4        0.84       -0.21      0.93 o 
   0  11   4        0.11       -1.75      1.80 o 
   1  11   4      184.45      181.93      5.19 o 
   2  11   4       19.29       23.95      2.31 o 
   3  11   4       31.36       30.73      2.60 o 
   4  11   4       12.75       18.47      2.45 o 
   5  11   4       13.90       12.84      2.31 o 
   6  11   4       25.24       25.39      2.60 o 
  -2  12   4        0.65        0.87      2.16 o 
  -1  12   4        4.27        1.30      2.02 o 
   0  12   4        2.51        1.88      1.44 o 
   1  12   4        2.80        3.03      1.73 o 
   2  12   4        0.78        0.00      1.44 o 
   3  12   4       85.69       91.62      4.33 o 
   4  12   4        5.14        3.90      1.88 o 
   5  12   4        4.50        5.05      2.16 o 
   6  12   4        1.69        3.32      2.02 o 
   1  13   4        2.14        0.43      1.59 o 
   2  13   4       19.56       21.64      2.60 o 
   3  13   4       20.42       26.55      3.03 o 
   4  13   4        1.78        4.76      2.16 o 
   5  13   4       10.31        3.75      2.16 o 
   1  14   4        1.70        3.61      1.88 o 
   2  14   4        2.80        0.43      1.73 o 
  -3 -13   5        0.01       -0.60      1.07 o 
  -2 -13   5        3.55        7.36      2.02 o 
  -1 -13   5        7.16        8.37      2.02 o 
   0 -13   5        0.54        1.59      1.73 o 
   1 -13   5        0.75       -0.14      2.02 o 
  -5 -12   5        0.43        0.22      1.12 o 
  -4 -12   5        0.65       -0.17      1.07 o 
  -3 -12   5        0.16       -1.53      1.02 o 
  -2 -12   5        0.24        1.73      1.44 o 
  -1 -12   5        0.76       -1.59      1.30 o 
   0 -12   5        0.10        0.58      1.59 o 
   1 -12   5        1.69        1.30      1.59 o 
   2 -12   5        0.11       -0.58      1.88 o 
  -6 -11   5        0.35        0.43      1.73 o 
  -5 -11   5        4.36        0.43      1.59 o 
  -4 -11   5        0.00       -1.44      1.30 o 
  -3 -11   5        0.91       -1.59      1.30 o 
  -2 -11   5        0.33       -1.01      1.01 o 
  -1 -11   5        2.31        0.58      1.44 o 
   0 -11   5       11.81       17.75      2.16 o 
   1 -11   5        3.30        3.17      1.73 o 
   2 -11   5       10.38       12.41      2.16 o 
   3 -11   5        4.31        3.03      1.88 o 
  -6 -10   5        0.99       -0.29      1.30 o 
  -5 -10   5        0.25        0.29      1.44 o 
  -4 -10   5        4.20        3.32      1.59 o 
  -3 -10   5        2.76        4.33      1.59 o 
  -2 -10   5        1.88        2.89      1.30 o 
  -1 -10   5        5.08        3.46      1.44 o 
   0 -10   5       52.96       50.35      2.89 o 
   1 -10   5       22.91       23.37      2.16 o 
   2 -10   5        1.03       -1.01      1.44 o 
   3 -10   5        6.10        6.20      1.88 o 
   4 -10   5        0.10        0.14      1.73 o 
  -7  -9   5        9.09       12.26      2.02 o 
  -6  -9   5        0.01       -1.88      1.30 o 
  -5  -9   5       21.95       19.48      2.02 o 
  -4  -9   5       25.38       17.75      2.02 o 
  -3  -9   5       47.44       50.93      2.74 o 
  -2  -9   5       91.00       85.56      3.46 o 
  -1  -9   5        6.80        6.93      1.44 o 
   0  -9   5      201.39      203.72      5.77 o 
   1  -9   5       18.36       16.88      2.31 o 
   2  -9   5        2.63       -0.43      1.30 o 
   3  -9   5       40.77       33.33      2.74 o 
   4  -9   5        0.11        2.74      1.88 o 
   5  -9   5        6.69        4.91      2.31 o 
  -7  -8   5        0.24        2.74      1.73 o 
  -6  -8   5        0.59        1.15      1.30 o 
  -5  -8   5        8.95        8.95      1.59 o 
  -4  -8   5        3.63        1.73      1.15 o 
  -3  -8   5       90.09       97.10      3.61 o 
  -2  -8   5      238.01      231.13      5.92 o 
  -1  -8   5      206.35      199.97      5.48 o 
   0  -8   5        4.19        1.73      1.30 o 
   1  -8   5        1.39       -1.51      1.01 o 
   2  -8   5        7.19        6.64      1.73 o 
   3  -8   5        9.77        5.48      1.88 o 
   4  -8   5        0.17        0.43      1.44 o 
   5  -8   5        2.31        5.19      2.16 o 
  -7  -7   5        0.29        1.44      1.59 o 
  -6  -7   5        4.86        4.04      1.59 o 
  -5  -7   5        6.40        3.75      1.30 o 
  -4  -7   5        0.96        0.58      1.01 o 
  -3  -7   5       53.55       60.89      2.74 o 
  -2  -7   5        0.18       -0.29      0.87 o 
  -1  -7   5      125.28      115.28      3.61 o 
   0  -7   5       24.06       17.17      1.59 o 
   1  -7   5        3.39        0.87      1.01 o 
   2  -7   5      131.63      129.71      4.33 o 
   3  -7   5        5.19        1.37      1.07 o 
   4  -7   5       22.09       20.32      1.56 o 
   5  -7   5        1.49        2.27      1.07 o 
   6  -7   5        4.89        4.33      3.46 o 
  -7  -6   5        3.66        3.61      1.73 o 
  -6  -6   5       19.31       12.84      1.88 o 
  -5  -6   5        0.05        0.43      1.15 o 
  -4  -6   5       36.58       53.67      2.60 o 
  -3  -6   5       17.03       13.99      1.59 o 
  -2  -6   5       16.88       19.04      1.44 o 
   0  -6   5       11.92       11.83      1.44 o 
   1  -6   5        0.04        4.33      1.15 o 
   2  -6   5      240.95      226.12      4.98 o 
   3  -6   5       84.37       92.35      2.50 o 
   4  -6   5      163.63      164.62      3.76 o 
   5  -6   5       43.05       46.61      2.96 o 
   6  -6   5        0.76       -0.66      1.11 o 
  -8  -5   5        7.35        7.50      2.45 o 
  -7  -5   5        2.96        2.74      1.73 o 
  -6  -5   5        1.53       -0.87      1.15 o 
  -5  -5   5        1.16       -1.51      1.01 o 
  -4  -5   5       84.63       99.12      3.61 o 
  -3  -5   5       19.62       16.74      1.44 o 
  -2  -5   5       27.46       24.82      1.59 o 
  -1  -5   5       65.67       64.06      2.45 o 
   0  -5   5       99.29       95.51      2.89 o 
   1  -5   5        1.85        1.30      0.51 o 
   2  -5   5      118.35      117.02      2.55 o 
   3  -5   5       19.58       24.27      1.37 o 
   4  -5   5      161.10      162.99      3.61 o 
   5  -5   5       29.95       36.34      1.97 o 
   6  -5   5        0.83        0.31      1.17 o 
   7  -5   5        0.11       -1.24      1.20 o 
  -8  -4   5        0.01       -0.29      2.02 o 
  -7  -4   5        2.03        2.45      1.88 o 
  -6  -4   5        7.57        4.33      1.73 o 
  -5  -4   5       77.02       86.86      3.61 o 
  -4  -4   5        5.42        2.02      1.01 o 
  -3  -4   5       39.02       23.66      1.59 o 
  -2  -4   5      100.91      142.69      3.75 o 
  -1  -4   5       60.69       58.43      2.16 o 
   0  -4   5        1.31        0.79      0.50 o 
   1  -4   5       14.16       20.70      0.97 o 
   2  -4   5      394.17      421.56      6.17 o 
   3  -4   5       29.14       33.67      1.43 o 
   4  -4   5      113.47      128.83      3.01 o 
   5  -4   5       76.78       82.70      3.75 o 
   6  -4   5       68.21       77.80      2.67 o 
   7  -4   5        6.62        3.01      2.60 o 
  -8  -3   5        0.61        0.72      2.60 o 
  -7  -3   5        0.87        1.01      1.73 o 
  -6  -3   5        5.11        7.07      1.73 o 
  -5  -3   5      125.56      127.69      4.47 o 
  -4  -3   5        2.74        2.89      1.15 o 
  -3  -3   5        5.43        4.47      1.01 o 
  -2  -3   5      518.44      500.21      9.81 o 
  -1  -3   5        2.40        2.09      0.41 o 
   0  -3   5      205.47      260.10      3.08 o 
   1  -3   5      620.18      713.22     11.04 o 
   2  -3   5        8.37       15.86      0.97 o 
   3  -3   5        0.15       -0.50      0.51 o 
   4  -3   5        5.93        5.45      1.01 o 
   5  -3   5      165.07      171.62      3.71 o 
   6  -3   5       75.98       89.66      6.13 o 
   7  -3   5        0.37        2.90      1.28 o 
  -8  -2   5        0.12       -2.31      2.60 o 
  -7  -2   5       12.26       12.12      2.45 o 
  -6  -2   5        1.17        0.78      1.07 o 
  -5  -2   5      540.35      566.00     12.12 o 
  -4  -2   5       16.65       16.16      1.73 o 
  -3  -2   5       21.20       25.39      1.73 o 
  -2  -2   5       24.15       25.25      1.02 o 
  -1  -2   5       68.36       70.42      1.53 o 
   0  -2   5      381.09      391.45      4.24 o 
   1  -2   5       26.72       21.80      0.66 o 
   2  -2   5       75.94       65.34      1.13 o 
   3  -2   5       18.42       21.30      1.07 o 
   4  -2   5        0.25       -0.09      0.66 o 
   5  -2   5      215.70      227.61      4.38 o 
   6  -2   5        0.83        0.08      0.90 o 
   7  -2   5        0.04       -0.81      1.17 o 
   8  -2   5       26.31       31.45      2.89 o 
  -8  -1   5        0.14       -0.72      2.16 o 
  -7  -1   5        1.47       -0.29      1.88 o 
  -6  -1   5       65.07       62.18      3.61 o 
  -5  -1   5       74.78       80.07      3.61 o 
  -4  -1   5      100.88       99.70      3.61 o 
  -3  -1   5      192.39      172.08      2.61 o 
  -2  -1   5      127.38      135.59      2.50 o 
  -1  -1   5        0.01        0.16      0.27 o 
   0  -1   5      479.59      471.13      4.94 o 
   1  -1   5      843.27      904.33      8.95 o 
   2  -1   5      873.07      964.16      9.60 o 
   3  -1   5      409.43      443.74      4.86 o 
   4  -1   5       72.70       78.49      1.40 o 
   5  -1   5        2.05        1.33      0.87 o 
   6  -1   5        1.07        0.67      1.00 o 
   7  -1   5        4.51        2.67      1.21 o 
   8  -1   5        3.95        6.78      1.88 o 
  -8   0   5        0.70       -2.81      1.88 o 
  -7   0   5        2.47        3.32      1.88 o 
  -6   0   5       43.70       36.79      2.74 o 
  -5   0   5       44.97       46.89      2.89 o 
  -4   0   5        4.63        1.39      0.66 o 
  -3   0   5       83.28       71.46      1.89 o 
  -2   0   5       39.37       33.14      1.17 o 
  -1   0   5        1.18        0.99      0.31 o 
   0   0   5        9.85       13.52      0.47 o 
   1   0   5      310.83      314.17      4.24 o 
   2   0   5      664.39      691.80      7.06 o 
   3   0   5      278.42      304.46      3.60 o 
   4   0   5      171.37      167.67      2.42 o 
   5   0   5      103.91      100.98      2.60 o 
   6   0   5       16.07       16.52      1.43 o 
   7   0   5        2.17        1.88      1.30 o 
   8   0   5        4.11        5.77      1.88 o 
  -7   1   5        0.40       -1.73      1.73 o 
  -6   1   5        9.75       10.53      2.31 o 
  -5   1   5        0.40        0.30      0.86 o 
  -4   1   5       29.60       28.37      1.35 o 
  -3   1   5       24.88       24.82      1.17 o 
  -2   1   5       72.80       57.97      2.96 o 
  -1   1   5        1.61        3.90      0.51 o 
   0   1   5       46.27       43.43      0.85 o 
   1   1   5      556.15      556.62      5.76 o 
   2   1   5      429.21      383.97      4.20 o 
   3   1   5       26.75       26.90      1.31 o 
   4   1   5       97.63       97.19      1.71 o 
   5   1   5       35.98       40.50      1.27 o 
   6   1   5        6.85        7.38      1.12 o 
   7   1   5        0.13       -1.15      1.30 o 
   8   1   5        2.02        0.14      1.59 o 
  -7   2   5        0.69        0.14      2.02 o 
  -6   2   5        0.00        0.29      1.44 o 
  -5   2   5        0.05        0.45      0.80 o 
  -4   2   5        3.44        3.70      0.80 o 
  -3   2   5      139.33      134.31      2.73 o 
  -2   2   5      107.21      109.50      2.28 o 
  -1   2   5        0.02       -0.87      0.58 o 
   0   2   5       17.00       27.99      0.86 o 
   1   2   5      898.93      892.93     10.81 o 
   2   2   5     1540.68     1599.32     25.83 o 
   3   2   5      170.28      185.00      2.80 o 
   4   2   5      271.22      263.47      3.38 o 
   5   2   5        5.49        4.35      0.66 o 
   6   2   5       13.39       14.77      1.17 o 
   7   2   5        5.14        8.51      2.02 o 
   8   2   5        0.26        1.59      1.59 o 
  -7   3   5        0.19        0.29      2.02 o 
  -6   3   5       15.31       17.46      2.60 o 
  -5   3   5        1.23        0.68      0.85 o 
  -4   3   5        5.51        5.32      1.66 o 
  -3   3   5       32.44       42.88      1.88 o 
  -2   3   5        0.61        0.43      0.55 o 
  -1   3   5     2033.94     2150.97     25.21 o 
   0   3   5     1035.55     1043.01     12.59 o 
   1   3   5      280.27      292.88      5.77 o 
   2   3   5      144.01      117.01      3.03 o 
   3   3   5        6.60        6.93      1.01 o 
   4   3   5       88.44       93.82      3.03 o 
   5   3   5        2.12        0.58      0.87 o 
   6   3   5       79.63       74.30      2.29 o 
   7   3   5        0.38       -0.58      1.44 o 
   8   3   5        4.54        2.02      1.88 o 
  -7   4   5       17.38       19.04      3.17 o 
  -6   4   5        9.60       12.55      2.74 o 
  -5   4   5        6.33        4.22      1.07 o 
  -4   4   5       10.16       11.52      1.09 o 
  -3   4   5       48.34       49.32      1.66 o 
  -2   4   5       59.69       65.53      1.77 o 
  -1   4   5      177.59      210.97      3.41 o 
   0   4   5      482.57      454.16      6.07 o 
   1   4   5      354.59      380.16      5.04 o 
   2   4   5       28.82       29.72      1.59 o 
   3   4   5       37.69       47.90      2.02 o 
   4   4   5       48.77       42.81      1.09 o 
   5   4   5        1.71       -1.30      0.87 o 
   6   4   5       65.51       75.60      3.03 o 
   7   4   5       24.16       21.98      1.95 o 
   8   4   5        7.87        9.52      2.16 o 
  -6   5   5       14.28       11.54      2.45 o 
  -5   5   5        3.84        4.47      1.88 o 
  -4   5   5        9.60        9.26      2.38 o 
  -3   5   5       75.22       71.87      2.05 o 
  -2   5   5       47.75       45.05      2.24 o 
  -1   5   5       98.62      118.76      2.44 o 
   0   5   5      427.79      395.70      5.51 o 
   1   5   5       83.76      104.37      1.97 o 
   2   5   5        0.35       -0.72      0.72 o 
   3   5   5      264.43      277.16      6.06 o 
   4   5   5        4.38        2.74      1.01 o 
   5   5   5       37.12       33.62      2.02 o 
   6   5   5       12.22       13.13      1.73 o 
   7   5   5        2.25        0.58      1.30 o 
   8   5   5       15.78       22.80      3.17 o 
  -6   6   5        7.59        7.50      2.60 o 
  -5   6   5       29.72       35.64      3.17 o 
  -4   6   5       64.42       68.46      2.96 o 
  -3   6   5        4.74        3.40      0.96 o 
  -2   6   5        0.08        0.47      0.69 o 
  -1   6   5       75.44       78.97      2.09 o 
   0   6   5      187.99      190.08      3.46 o 
   1   6   5        3.95        4.60      0.59 o 
   2   6   5       58.48       54.35      2.24 o 
   3   6   5      262.33      303.27      6.78 o 
   4   6   5        9.69        8.95      1.44 o 
   5   6   5        1.37       -1.51      1.01 o 
   6   6   5        0.22       -1.30      1.01 o 
   7   6   5        2.97        1.15      1.30 o 
   8   6   5        0.03       -1.44      1.44 o 
  -6   7   5        0.92       -0.14      2.31 o 
  -5   7   5        7.32       16.88      2.74 o 
  -4   7   5       16.25       19.33      2.60 o 
  -3   7   5       64.87       71.31      2.25 o 
  -2   7   5       87.69       76.79      2.22 o 
  -1   7   5        0.10       -0.99      0.66 o 
   0   7   5        0.65       -0.22      1.37 o 
   1   7   5       98.09       89.76      2.96 o 
   2   7   5      181.60      190.45      4.91 o 
   3   7   5      131.92      144.13      4.18 o 
   4   7   5        9.22        7.07      1.44 o 
   5   7   5        8.24        8.37      1.73 o 
   6   7   5        0.54       -1.01      1.15 o 
   7   7   5        3.72        3.90      1.44 o 
   8   7   5        0.31       -0.43      1.59 o 
  -5   8   5        0.13       -1.01      2.16 o 
  -4   8   5        6.77        9.81      2.31 o 
  -3   8   5       67.25       68.67      2.21 o 
  -2   8   5       10.59        5.24      1.15 o 
  -1   8   5       93.04       98.24      2.49 o 
   0   8   5      203.46      191.45      3.57 o 
   1   8   5        3.84        4.58      0.76 o 
   2   8   5       16.45       15.29      1.59 o 
   3   8   5        6.66        4.62      1.30 o 
   4   8   5        4.30        4.76      1.44 o 
   5   8   5       14.89       17.89      2.02 o 
   6   8   5       69.67       66.51      3.32 o 
   7   8   5        0.43       -0.43      1.44 o 
   8   8   5        0.02        0.58      1.59 o 
  -4   9   5        7.98       11.83      2.60 o 
  -3   9   5        2.91        2.45      1.73 o 
  -2   9   5       20.08       23.71      1.55 o 
  -1   9   5      543.40      559.18     10.60 o 
   0   9   5       82.72       83.93      2.45 o 
   1   9   5       20.84       18.61      1.73 o 
   2   9   5       76.59       73.44      3.03 o 
   3   9   5        3.91        3.75      1.44 o 
   4   9   5        0.13        0.43      1.15 o 
   5   9   5        7.95        5.05      1.73 o 
   6   9   5        5.11        5.34      1.88 o 
   7   9   5        1.14       -0.58      1.59 o 
  -4  10   5        1.44        2.16      2.16 o 
  -3  10   5        0.19       -1.15      1.88 o 
  -2  10   5        2.09        2.16      1.88 o 
  -1  10   5       32.88       27.99      1.66 o 
   0  10   5       17.37       18.47      1.88 o 
   1  10   5       42.97       38.38      2.31 o 
   2  10   5        2.22        1.44      1.30 o 
   3  10   5        5.36        3.32      1.59 o 
   4  10   5        2.19        0.14      1.30 o 
   5  10   5        1.22        0.14      1.44 o 
   6  10   5       27.55       29.14      2.74 o 
   7  10   5        4.46        5.92      2.02 o 
  -3  11   5        0.12       -3.03      2.02 o 
  -2  11   5        1.36        0.43      1.88 o 
  -1  11   5        9.06        5.63      1.59 o 
   0  11   5        1.36       -0.29      1.30 o 
   1  11   5       43.07       43.72      2.74 o 
   2  11   5       41.93       38.67      2.60 o 
   3  11   5        1.31        0.87      1.59 o 
   4  11   5        0.86       -1.15      1.44 o 
   5  11   5        0.24        0.29      1.73 o 
   6  11   5       13.55       13.27      2.45 o 
   0  12   5        0.17       -1.59      1.30 o 
   1  12   5        0.31        0.87      1.59 o 
   2  12   5        0.35       -1.95      1.30 o 
   3  12   5        7.79        6.06      1.88 o 
   4  12   5        6.00        4.62      2.02 o 
   5  12   5       17.54       20.92      2.74 o 
   0  13   5        5.08        5.05      1.59 o 
   1  13   5        1.38        0.87      1.73 o 
   2  13   5        1.04       -1.73      1.59 o 
   3  13   5        0.59       -2.60      1.73 o 
   4  13   5        0.00       -2.60      1.73 o 
  -2 -13   6        0.21        0.00      1.73 o 
  -1 -13   6        0.19        0.14      1.59 o 
   0 -13   6        2.58        3.61      2.16 o 
  -4 -12   6        7.60        7.07      2.16 o 
  -3 -12   6        0.00       -1.01      1.02 o 
  -2 -12   6        3.68        3.90      1.73 o 
  -1 -12   6        0.94        3.03      1.44 o 
   0 -12   6        0.08       -1.15      1.44 o 
   1 -12   6        0.22        1.01      1.73 o 
   2 -12   6        4.86        7.07      2.02 o 
  -5 -11   6        0.21        1.15      1.73 o 
  -4 -11   6        0.26        0.29      1.59 o 
  -3 -11   6        0.01       -0.58      1.44 o 
  -2 -11   6       24.64       22.94      2.16 o 
  -1 -11   6        0.47       -1.95      1.30 o 
   0 -11   6        3.00       -0.14      1.44 o 
   1 -11   6        0.73       -1.44      1.30 o 
   2 -11   6        0.26        0.58      1.88 o 
   3 -11   6        0.38        0.58      1.88 o 
  -6 -10   6        0.34       -1.01      1.73 o 
  -5 -10   6        8.31        8.37      1.88 o 
  -4 -10   6        6.13        5.19      1.59 o 
  -3 -10   6        2.89        3.17      1.59 o 
  -2 -10   6       61.54       58.87      3.03 o 
  -1 -10   6       31.81       30.15      2.31 o 
   0 -10   6        0.04       -1.59      1.30 o 
   1 -10   6        2.58        2.16      1.59 o 
   2 -10   6        0.03       -1.73      1.59 o 
   3 -10   6        2.55        0.29      1.73 o 
   4 -10   6        3.16        1.44      2.16 o 
  -6  -9   6        0.16        1.01      1.59 o 
  -5  -9   6        0.07       -1.15      1.30 o 
  -4  -9   6        8.86        6.64      1.73 o 
  -3  -9   6        0.02       -0.58      1.30 o 
  -2  -9   6       96.53       90.46      3.61 o 
  -1  -9   6      372.48      360.55      8.51 o 
   0  -9   6        7.96        4.91      1.73 o 
   1  -9   6      105.47       92.92      3.90 o 
   2  -9   6        0.04       -1.73      1.15 o 
   3  -9   6        4.97        7.65      2.02 o 
   4  -9   6        2.58        3.03      2.02 o 
   5  -9   6        0.40        2.45      2.45 o 
  -7  -8   6        0.70        2.89      1.73 o 
  -6  -8   6        7.77        7.65      1.73 o 
  -5  -8   6       23.51       17.75      1.88 o 
  -4  -8   6        3.84        1.15      1.30 o 
  -3  -8   6        8.23        6.78      1.59 o 
  -2  -8   6        0.50        0.00      1.01 o 
  -1  -8   6      170.29      154.81      4.62 o 
   0  -8   6      248.31      238.78      6.20 o 
   1  -8   6       15.58       16.88      2.16 o 
   2  -8   6        5.56        2.16      1.88 o 
   3  -8   6        7.20        6.64      1.73 o 
   4  -8   6       13.66       14.72      2.31 o 
   5  -8   6        7.46        8.16      1.49 o 
  -7  -7   6        0.59        0.72      1.73 o 
  -6  -7   6       16.73       17.02      1.88 o 
  -5  -7   6       14.56       12.12      1.73 o 
  -4  -7   6       24.71       19.04      1.73 o 
  -3  -7   6        0.10       -0.14      1.01 o 
  -2  -7   6      200.27      186.98      5.05 o 
  -1  -7   6       47.59       49.78      2.45 o 
   0  -7   6        8.67        6.93      1.30 o 
   1  -7   6        2.36        3.03      1.15 o 
   2  -7   6      266.15      268.21      6.93 o 
   3  -7   6       12.35       15.69      2.45 o 
   4  -7   6        9.98       10.46      1.39 o 
   5  -7   6        7.42        8.63      1.31 o 
   6  -7   6        7.74        9.35      1.66 o 
  -7  -6   6        0.26        2.89      1.73 o 
  -6  -6   6        0.00       -1.01      1.30 o 
  -5  -6   6       22.84       16.59      2.02 o 
  -4  -6   6        6.23       14.72      1.73 o 
  -3  -6   6       78.47       78.78      3.17 o 
  -2  -6   6       28.32       27.70      1.88 o 
  -1  -6   6       71.25       62.62      2.60 o 
   0  -6   6        0.03        0.14      0.87 o 
   1  -6   6        2.04        3.03      1.15 o 
   2  -6   6      134.41      138.15      3.06 o 
   3  -6   6        1.08        0.87      0.86 o 
   4  -6   6       75.06       76.01      6.85 o 
   5  -6   6        4.15        3.91      1.21 o 
   6  -6   6       14.03       14.75      1.68 o 
  -7  -5   6        3.87        6.93      1.73 o 
  -6  -5   6        0.67        0.58      1.30 o 
  -5  -5   6        2.50       -1.30      1.15 o 
  -4  -5   6       38.09       34.63      2.16 o 
  -3  -5   6       24.62       28.28      1.88 o 
  -2  -5   6        0.42        1.73      1.01 o 
  -1  -5   6       68.11       61.61      2.45 o 
   0  -5   6       14.37       10.97      1.30 o 
   1  -5   6       60.61       64.09      1.78 o 
   2  -5   6       90.01       96.63      2.35 o 
   3  -5   6        0.45       -0.53      0.76 o 
   4  -5   6      124.51      119.10      3.06 o 
   5  -5   6        0.06       -0.69      1.30 o 
   6  -5   6       31.08       33.90      2.01 o 
   7  -5   6        1.63        1.10      1.46 o 
  -7  -4   6        4.42        3.03      1.88 o 
  -6  -4   6        0.64        0.00      1.30 o 
  -5  -4   6        4.55        1.88      1.15 o 
  -3  -4   6       98.13      119.90      3.75 o 
  -2  -4   6       53.24       56.27      2.31 o 
  -1  -4   6      173.77      183.52      4.62 o 
   0  -4   6       37.67       25.56      1.07 o 
   1  -4   6        2.56        2.20      0.55 o 
   2  -4   6       33.52       35.56      1.37 o 
   3  -4   6        1.40        1.15      0.71 o 
   4  -4   6       81.40       97.10      3.75 o 
   5  -4   6       33.31       36.12      3.25 o 
   6  -4   6       17.53       20.35      2.89 o 
   7  -4   6        1.92        0.77      2.31 o 
  -7  -3   6        0.09        0.43      2.02 o 
  -6  -3   6        8.47       13.56      2.02 o 
  -5  -3   6       17.44       19.77      2.16 o 
  -4  -3   6       69.77       55.55      2.74 o 
  -3  -3   6        0.05       -0.14      0.72 o 
  -2  -3   6      365.88      396.09      5.76 o 
  -1  -3   6      274.26      257.76      3.93 o 
   0  -3   6      113.42      103.21      1.64 o 
   1  -3   6      257.70      262.62      3.20 o 
   2  -3   6       11.49       10.46      0.63 o 
   3  -3   6       89.18       83.70      2.14 o 
   4  -3   6        5.53        2.08      1.23 o 
   5  -3   6       91.48       91.08      2.65 o 
   6  -3   6      158.76      174.89      4.07 o 
   7  -3   6        0.30        1.78      1.37 o 
  -7  -2   6       12.37       18.61      3.03 o 
  -6  -2   6       56.88       58.58      3.32 o 
  -5  -2   6        2.67        1.15      1.30 o 
  -4  -2   6       35.01       33.76      2.31 o 
  -3  -2   6        4.76        6.23      0.82 o 
  -2  -2   6      365.80      366.65      5.36 o 
  -1  -2   6      146.03      159.90      2.39 o 
   0  -2   6      978.33     1012.60     10.15 o 
   1  -2   6       16.18       18.93      0.69 o 
   2  -2   6      250.87      261.27      3.16 o 
   3  -2   6        1.58        1.10      0.34 o 
   4  -2   6       61.86       69.58      2.52 o 
   5  -2   6        0.68        1.26      0.97 o 
   6  -2   6        3.19        1.60      1.11 o 
   7  -2   6        0.05        1.59      1.59 o 
   8  -2   6       15.62       25.39      2.74 o 
  -7  -1   6        1.50        1.15      2.02 o 
  -6  -1   6       79.21       82.96      3.90 o 
  -5  -1   6       53.58       52.08      3.03 o 
  -4  -1   6        1.73        2.83      0.72 o 
  -3  -1   6       23.12       19.36      1.17 o 
  -2  -1   6       34.02       34.60      1.23 o 
  -1  -1   6        5.66        7.28      0.49 o 
   0  -1   6      387.16      424.03      4.97 o 
   1  -1   6      244.69      291.03      3.35 o 
   2  -1   6      410.83      441.57      4.80 o 
   3  -1   6       73.17       84.15      1.43 o 
   4  -1   6      134.37      131.50      2.90 o 
   5  -1   6        7.64        5.34      1.30 o 
   6  -1   6       69.52       69.79      5.92 o 
   7  -1   6        0.00        0.14      1.44 o 
   8  -1   6        0.06        1.01      1.73 o 
  -7   0   6        3.17        0.14      2.16 o 
  -6   0   6        8.62       11.69      2.16 o 
  -5   0   6      137.22      131.86      3.20 o 
  -4   0   6       34.84       35.23      1.62 o 
  -3   0   6       97.70      102.56      2.38 o 
  -2   0   6       40.49       39.06      2.45 o 
  -1   0   6       38.73       39.87      0.93 o 
   0   0   6        2.60        0.00      0.27 o 
   1   0   6      351.26      401.03      4.35 o 
   2   0   6     2022.78     2073.73     19.97 o 
   3   0   6      250.43      271.68      3.32 o 
   4   0   6        0.22        0.79      0.51 o 
   5   0   6        3.36        4.12      0.92 o 
   6   0   6        1.47       -1.01      1.01 o 
   7   0   6        0.13        0.14      1.30 o 
   8   0   6        0.29       -1.88      1.44 o 
  -7   1   6        2.24        2.74      1.88 o 
  -6   1   6       16.39       12.70      2.45 o 
  -5   1   6      103.32      106.93      2.87 o 
  -4   1   6       87.43       90.32      2.49 o 
  -3   1   6      207.71      217.97      6.06 o 
  -2   1   6        1.45        1.44      0.55 o 
  -1   1   6       12.82       18.44      0.61 o 
   0   1   6       16.22       13.51      0.57 o 
   1   1   6       12.99       10.82      0.52 o 
   2   1   6      649.62      681.05      7.05 o 
   3   1   6      557.62      588.06      6.33 o 
   4   1   6      130.17      116.90      1.96 o 
   5   1   6       19.68       17.05      1.17 o 
   6   1   6        4.85        4.76      1.44 o 
   7   1   6        0.01       -0.72      1.30 o 
   8   1   6        0.40        1.73      1.73 o 
  -7   2   6        0.01       -0.87      2.02 o 
  -6   2   6        0.04       -2.16      1.59 o 
  -5   2   6       28.83       23.44      1.52 o 
  -4   2   6        0.10        0.29      1.08 o 
  -3   2   6      153.76      163.54      3.25 o 
  -2   2   6       55.35       66.88      1.78 o 
  -1   2   6       28.44       38.05      0.93 o 
   0   2   6      259.82      295.28      3.41 o 
   1   2   6       90.10       85.27      2.18 o 
   2   2   6       68.95       57.36      1.56 o 
   3   2   6      299.61      304.01      4.45 o 
   4   2   6       49.25       60.50      1.80 o 
   5   2   6        5.04        3.87      0.90 o 
   6   2   6        3.57        1.44      1.30 o 
   7   2   6        0.49       -0.72      1.59 o 
   8   2   6        1.10        0.29      1.73 o 
  -7   3   6        0.46       -2.31      2.16 o 
  -6   3   6        7.01        5.26      2.38 o 
  -5   3   6       11.02        8.65      1.27 o 
  -4   3   6       12.18       13.68      1.59 o 
  -3   3   6        7.48        8.58      0.93 o 
  -2   3   6        0.00        0.31      0.55 o 
  -1   3   6       20.85       18.86      1.44 o 
   0   3   6      479.14      465.65     11.47 o 
   1   3   6       48.52       47.92      1.44 o 
   2   3   6        0.15        2.89      0.87 o 
   3   3   6        8.07       12.41      1.15 o 
   4   3   6       68.83       60.74      2.45 o 
   5   3   6        0.68       -1.04      0.69 o 
   6   3   6        0.55       -0.82      0.80 o 
   7   3   6        5.20        3.61      1.73 o 
   8   3   6        0.78        0.29      1.73 o 
  -6   4   6       13.64       15.15      2.60 o 
  -5   4   6        4.39        3.29      1.14 o 
  -4   4   6       22.23       23.07      2.45 o 
  -3   4   6        7.93        7.25      1.08 o 
  -2   4   6       22.37       17.41      1.08 o 
  -1   4   6       22.87       23.54      1.95 o 
   0   4   6      588.47      554.45     11.47 o 
   1   4   6     1079.14     1134.90     13.99 o 
   2   4   6       12.60       10.53      1.15 o 
   3   4   6      118.36      123.65      3.46 o 
   4   4   6        1.42        1.44      1.01 o 
   5   4   6       24.52       21.06      1.73 o 
   6   4   6       13.09       14.04      1.39 o 
   7   4   6        0.23        0.58      1.73 o 
   8   4   6        8.04        5.92      2.31 o 
  -6   5   6        1.32        2.02      2.02 o 
  -5   5   6       42.56       45.63      3.46 o 
  -4   5   6        9.78        8.48      1.17 o 
  -3   5   6        8.63        8.19      1.04 o 
  -2   5   6        4.27        4.71      0.80 o 
  -1   5   6      141.24      139.65      2.75 o 
   0   5   6       66.88       65.10      1.68 o 
   1   5   6       29.33       35.78      1.07 o 
   2   5   6       34.39       38.09      1.88 o 
   3   5   6      130.33      144.86      4.04 o 
   4   5   6        9.69        5.63      1.15 o 
   5   5   6        1.00       -1.30      0.87 o 
   6   5   6       17.50       17.60      2.02 o 
   7   5   6        1.68        0.71      1.14 o 
   8   5   6        2.29        0.43      2.02 o 
  -6   6   6        0.69        1.01      2.31 o 
  -5   6   6       60.21       60.60      3.90 o 
  -4   6   6       91.69       83.14      2.53 o 
  -3   6   6        3.55        1.88      0.96 o 
  -2   6   6       18.38       18.84      1.20 o 
  -1   6   6       31.24       26.60      1.27 o 
   0   6   6       89.53       91.61      2.09 o 
   1   6   6       38.04       46.67      1.35 o 
   2   6   6        3.89        2.45      0.87 o 
   3   6   6        0.48       -1.01      0.87 o 
   4   6   6        1.58        4.04      1.30 o 
   5   6   6       46.38       41.26      2.45 o 
   6   6   6        1.15       -0.43      1.30 o 
   7   6   6        0.00       -1.95      1.30 o 
   8   6   6        3.82       -0.43      2.02 o 
  -5   7   6       12.69       12.26      2.74 o 
  -4   7   6        1.96        3.32      2.02 o 
  -3   7   6       76.11       72.98      2.36 o 
  -2   7   6       56.15       52.95      2.02 o 
  -1   7   6       61.14       67.04      1.97 o 
   0   7   6        1.85        1.46      0.66 o 
   1   7   6        4.74       13.71      1.44 o 
   2   7   6       13.80       13.42      1.59 o 
   3   7   6        5.32        5.63      1.30 o 
   4   7   6        1.22        0.29      1.15 o 
   5   7   6       41.68       35.06      2.45 o 
   6   7   6        0.85       -1.15      1.30 o 
   7   7   6        0.23        0.29      1.59 o 
   8   7   6        1.89        3.17      1.88 o 
  -5   8   6        1.07       -2.74      2.16 o 
  -4   8   6        0.05       -0.29      1.73 o 
  -3   8   6       50.29       48.55      1.94 o 
  -2   8   6       22.87       22.54      3.25 o 
  -1   8   6        0.53        0.17      0.86 o 
   0   8   6       13.78       14.45      1.22 o 
   1   8   6       11.80       16.01      1.88 o 
   2   8   6       16.63       19.04      1.73 o 
   3   8   6        0.23       -1.15      1.15 o 
   4   8   6       10.52       12.12      1.88 o 
   5   8   6        1.47       -0.29      1.44 o 
   6   8   6        0.04       -1.73      1.44 o 
   7   8   6        0.13       -0.72      1.73 o 
  -4   9   6        0.10        1.88      2.16 o 
  -3   9   6        0.65        1.15      1.88 o 
  -2   9   6        0.27        0.96      0.93 o 
  -1   9   6       46.52       55.41      2.07 o 
   0   9   6        0.11       -0.29      1.15 o 
   1   9   6        2.43        1.01      1.30 o 
   2   9   6        3.21        4.91      1.44 o 
   3   9   6        2.63        0.87      1.44 o 
   4   9   6        3.56        2.31      1.44 o 
   5   9   6        2.68        1.88      1.44 o 
   6   9   6        1.86        1.15      1.59 o 
   7   9   6        9.24        9.81      2.31 o 
  -3  10   6        0.02        2.45      2.02 o 
  -2  10   6        6.56        6.18      1.11 o 
  -1  10   6        4.86        3.32      1.44 o 
   0  10   6        1.54        2.02      1.30 o 
   1  10   6       43.45       43.28      2.60 o 
   2  10   6       11.89       10.10      1.88 o 
   3  10   6        8.89        9.38      2.02 o 
   4  10   6        2.22        1.44      1.73 o 
   5  10   6        2.99        1.15      1.73 o 
   6  10   6       14.38       18.03      2.60 o 
   7  10   6        5.45        3.17      2.02 o 
  -3  11   6        0.14       -3.46      2.31 o 
  -1  11   6        2.30        0.43      1.30 o 
   0  11   6        2.32       -0.87      1.30 o 
   1  11   6        0.87       -1.95      1.30 o 
   2  11   6       10.18        7.07      1.88 o 
   3  11   6        0.76        0.00      1.44 o 
   4  11   6        1.47        2.31      1.88 o 
   5  11   6       48.59       62.04      3.46 o 
   6  11   6       22.22       27.70      3.17 o 
  -1  12   6        0.13        0.87      1.59 o 
   0  12   6        0.82       -1.01      1.44 o 
   1  12   6        1.01       -2.16      1.44 o 
   2  12   6        1.42       -2.16      1.44 o 
   3  12   6        0.12       -1.15      1.44 o 
   4  12   6        0.67       -1.88      1.88 o 
   5  12   6        1.66        2.31      2.31 o 
   0  13   6        1.39        0.72      1.59 o 
   1  13   6        2.27        1.01      1.59 o 
   2  13   6        5.66        4.62      2.02 o 
   3  13   6        3.28        6.06      2.16 o 
   4  13   6        0.02       -1.01      1.88 o 
  -3 -12   7        3.54        3.61      1.88 o 
  -2 -12   7        2.04        2.31      1.59 o 
  -1 -12   7        0.00       -2.38      1.59 o 
   0 -12   7        0.46        0.87      1.73 o 
   1 -12   7        0.75        0.87      1.88 o 
  -5 -11   7        0.02       -0.58      1.73 o 
  -4 -11   7       16.33       17.31      2.31 o 
  -3 -11   7       10.90       10.53      2.02 o 
  -2 -11   7       21.35       19.91      2.31 o 
  -1 -11   7        5.24        7.21      1.73 o 
   0 -11   7        0.15       -2.16      1.44 o 
   1 -11   7        9.74       11.69      2.16 o 
   2 -11   7        2.66        3.17      1.88 o 
  -5 -10   7        2.47        0.72      1.73 o 
  -4 -10   7        6.31        7.36      1.73 o 
  -3 -10   7        2.30       -1.15      1.44 o 
  -2 -10   7       40.08       43.28      2.74 o 
  -1 -10   7        1.68        1.30      1.44 o 
   0 -10   7       40.18       35.78      2.60 o 
   1 -10   7        0.02        1.30      1.73 o 
   2 -10   7        0.19       -0.14      1.44 o 
   3 -10   7        0.09       -1.30      1.59 o 
  -6  -9   7        1.65        1.59      1.59 o 
  -5  -9   7        3.85        4.91      1.59 o 
  -4  -9   7        0.43        0.00      1.30 o 
  -3  -9   7       16.66       16.01      2.16 o 
  -2  -9   7      147.10      141.25      4.76 o 
  -1  -9   7       24.03       20.49      2.02 o 
   0  -9   7       14.34       20.63      2.16 o 
   1  -9   7       17.49       18.76      2.45 o 
   2  -9   7       13.21       15.15      2.31 o 
   3  -9   7        2.13        2.31      1.59 o 
   4  -9   7        1.44       -1.59      1.59 o 
  -6  -8   7        0.18       -1.88      1.44 o 
  -5  -8   7       10.73        6.64      1.88 o 
  -4  -8   7        1.66       -0.72      1.30 o 
  -3  -8   7        5.14        1.01      1.30 o 
  -2  -8   7      125.51      128.70      4.33 o 
  -1  -8   7       23.56       22.51      2.02 o 
   0  -8   7      545.96      542.34     11.54 o 
   1  -8   7       10.38        3.46      2.02 o 
   2  -8   7       25.97       23.81      2.16 o 
   3  -8   7        1.25        1.15      1.59 o 
   4  -8   7        3.45        3.80      1.25 o 
   5  -8   7        0.00       -0.07      1.22 o 
  -7  -7   7        1.30        6.64      2.02 o 
  -6  -7   7        2.32       -0.87      1.30 o 
  -5  -7   7        6.54        9.52      1.73 o 
  -4  -7   7        1.07        0.00      1.30 o 
  -3  -7   7        0.19       -0.29      1.01 o 
  -2  -7   7       11.31       13.27      1.73 o 
  -1  -7   7       43.36       45.74      2.45 o 
   0  -7   7       64.94       65.65      2.89 o 
   1  -7   7        0.44       -0.43      1.15 o 
   2  -7   7      175.42      163.88      3.62 o 
   3  -7   7       49.49       42.99      3.10 o 
   4  -7   7        7.32        6.80      1.27 o 
   5  -7   7        5.19        4.42      1.37 o 
   6  -7   7       12.68       16.29      3.90 o 
  -7  -6   7        0.02       -0.14      1.73 o 
  -6  -6   7       24.00       24.09      2.31 o 
  -5  -6   7       64.92       67.81      3.32 o 
  -4  -6   7        4.54        0.58      1.15 o 
  -3  -6   7       31.05       27.27      2.02 o 
  -2  -6   7        2.53        0.87      1.15 o 
  -1  -6   7       23.62       19.77      1.73 o 
   0  -6   7       48.19       40.11      2.16 o 
   1  -6   7       10.56       13.47      1.07 o 
   2  -6   7       71.49       71.01      2.14 o 
   3  -6   7       11.53        7.78      2.02 o 
   4  -6   7       42.11       34.97      1.83 o 
   5  -6   7        0.70       -0.38      1.11 o 
   6  -6   7        0.18       -0.61      1.35 o 
  -7  -5   7        0.04       -1.88      1.44 o 
  -6  -5   7        8.15        8.66      1.73 o 
  -5  -5   7        8.31        4.62      1.44 o 
  -4  -5   7       51.35       64.06      3.03 o 
  -3  -5   7       62.42       64.06      2.74 o 
  -2  -5   7        0.41        1.30      0.87 o 
  -1  -5   7       30.62       30.88      1.88 o 
   0  -5   7       28.01       32.32      1.88 o 
   1  -5   7        0.04       -0.83      0.55 o 
   2  -5   7        0.00       -0.43      0.61 o 
   3  -5   7       66.45       65.18      2.14 o 
   4  -5   7      104.73      125.45      5.63 o 
   5  -5   7        4.37        4.82      1.21 o 
   6  -5   7        8.51        9.57      1.52 o 
  -7  -4   7        2.59        2.16      1.73 o 
  -6  -4   7        0.28        1.88      1.59 o 
  -5  -4   7       11.21       10.10      1.73 o 
  -4  -4   7       14.53       16.45      2.02 o 
  -3  -4   7        2.75       -0.58      0.87 o 
  -2  -4   7      293.14      289.28      6.64 o 
  -1  -4   7      223.27      248.30      5.92 o 
   0  -4   7        3.49        1.95      0.55 o 
   1  -4   7       21.61       23.38      1.12 o 
   2  -4   7       34.63       38.61      1.48 o 
   3  -4   7       61.52       72.98      2.14 o 
   4  -4   7       21.89       20.55      1.48 o 
   5  -4   7        4.13        3.30      1.07 o 
   6  -4   7       11.97       16.00      1.66 o 
   7  -4   7        0.10        0.72      1.73 o 
  -7  -3   7        4.61        2.16      2.02 o 
  -6  -3   7        0.00       -0.29      1.59 o 
  -5  -3   7        8.29        7.50      1.73 o 
  -4  -3   7        5.81        6.35      1.59 o 
  -3  -3   7       28.30       27.41      1.88 o 
  -2  -3   7      656.14      674.99      9.13 o 
  -1  -3   7      421.41      462.18      6.42 o 
   0  -3   7      187.61      214.38      2.83 o 
   1  -3   7        7.23       12.55      0.66 o 
   2  -3   7        0.98        0.64      0.63 o 
   3  -3   7        0.37        0.72      0.61 o 
   4  -3   7        1.81        0.58      0.82 o 
   5  -3   7        2.09        3.04      1.00 o 
   6  -3   7       49.81       58.11      2.44 o 
   7  -3   7        0.02        0.00      1.59 o 
  -7  -2   7       11.47       12.99      2.89 o 
  -6  -2   7       31.97       36.21      3.03 o 
  -5  -2   7       39.51       41.98      2.89 o 
  -4  -2   7       28.73       22.51      2.02 o 
  -3  -2   7       46.23       43.78      1.58 o 
  -2  -2   7       27.42       25.49      1.17 o 
  -1  -2   7        9.26       10.22      0.59 o 
   0  -2   7      143.15      158.00      2.22 o 
   1  -2   7        7.40        7.67      0.57 o 
   2  -2   7      394.49      469.43      5.21 o 
   3  -2   7        8.03        9.13      1.30 o 
   4  -2   7       16.83       15.58      1.22 o 
   5  -2   7       20.26       25.23      1.68 o 
   6  -2   7       22.97       23.23      2.31 o 
   7  -2   7        5.88        4.18      1.73 o 
  -7  -1   7        5.49        6.78      2.74 o 
  -6  -1   7        6.21        8.08      2.31 o 
  -5  -1   7       66.16       75.02      3.75 o 
  -4  -1   7      112.94      122.99      2.96 o 
  -3  -1   7       32.73       35.47      1.48 o 
  -2  -1   7       81.84       76.70      1.94 o 
  -1  -1   7       65.24       65.31      1.27 o 
   0  -1   7        0.08        0.05      0.33 o 
   1  -1   7       11.54        8.14      0.52 o 
   2  -1   7       14.46       13.70      0.67 o 
   3  -1   7       39.12       44.31      1.29 o 
   4  -1   7       72.06       75.58      2.18 o 
   5  -1   7       31.56       29.92      3.90 o 
   6  -1   7        8.13        7.50      1.73 o 
   7  -1   7        0.05        2.31      1.44 o 
   8  -1   7        2.17       -0.72      1.59 o 
  -7   0   7        0.64       -1.88      1.73 o 
  -6   0   7        4.36        1.59      1.59 o 
  -5   0   7       55.30       60.21      2.29 o 
  -4   0   7       82.30       82.64      2.44 o 
  -3   0   7      189.73      197.37      5.05 o 
  -2   0   7        1.49        1.23      0.87 o 
  -1   0   7      121.73      130.14      1.90 o 
   0   0   7        9.43        7.95      0.54 o 
   1   0   7       25.75       29.69      0.82 o 
   2   0   7      148.73      193.46      2.52 o 
   3   0   7      306.09      311.73      3.77 o 
   4   0   7       14.45       11.36      0.78 o 
   5   0   7      161.25      163.76      5.19 o 
   6   0   7        1.70        0.72      1.44 o 
   7   0   7        0.01        0.00      1.59 o 
   8   0   7        0.60        0.00      1.59 o 
  -7   1   7        6.96        4.47      2.45 o 
  -6   1   7        0.36       -1.30      1.59 o 
  -5   1   7       12.33       10.05      1.27 o 
  -4   1   7       34.90       38.83      1.73 o 
  -3   1   7       61.62       61.36      2.31 o 
  -2   1   7       29.18       31.53      1.59 o 
  -1   1   7        4.35        5.81      0.71 o 
   0   1   7        8.86        8.04      0.98 o 
   1   1   7       27.10       31.31      0.80 o 
   2   1   7       50.03       45.34      1.11 o 
   3   1   7       19.90       22.78      0.82 o 
   4   1   7       82.17       89.16      2.11 o 
   5   1   7        2.47       -0.58      1.15 o 
   6   1   7        3.33        3.61      1.59 o 
   7   1   7        2.00        0.43      1.30 o 
   8   1   7        0.03       -2.16      1.44 o 
  -7   2   7        0.04       -0.43      2.31 o 
  -6   2   7        0.02       -1.62      1.08 o 
  -5   2   7        0.88        1.59      1.00 o 
  -4   2   7        0.61       -0.60      1.37 o 
  -3   2   7      100.18      101.58      2.54 o 
  -2   2   7       14.25       16.55      1.07 o 
  -1   2   7      416.60      405.39      4.60 o 
   0   2   7      217.89      258.37      4.04 o 
   1   2   7        5.51        4.30      0.43 o 
   2   2   7      164.02      154.68      2.07 o 
   3   2   7      177.61      153.16      5.19 o 
   4   2   7        2.20        2.45      1.08 o 
   5   2   7        4.99        4.90      1.59 o 
   6   2   7       11.87       14.72      2.02 o 
   7   2   7        0.96        0.29      1.44 o 
   8   2   7        1.96        0.43      1.73 o 
  -6   3   7        3.87        2.19      1.44 o 
  -5   3   7        3.69        3.62      1.23 o 
  -4   3   7        5.57        3.78      0.90 o 
  -3   3   7       10.79        9.35      1.02 o 
  -2   3   7        9.53        9.01      0.97 o 
  -1   3   7      446.00      472.44      5.30 o 
   0   3   7      150.65      170.97      4.18 o 
   1   3   7        0.05       -0.23      0.37 o 
   2   3   7      207.50      172.70      4.18 o 
   3   3   7      131.21      125.95      3.46 o 
   4   3   7       13.01       12.80      1.07 o 
   5   3   7        2.61       -0.76      1.23 o 
   6   3   7        0.02       -0.87      0.82 o 
   7   3   7        0.36       -1.95      1.30 o 
   8   3   7        0.23       -2.38      1.59 o 
  -6   4   7       20.39       25.39      3.03 o 
  -5   4   7        1.07       -0.80      1.51 o 
  -4   4   7        0.41       -0.57      0.87 o 
  -3   4   7        3.47        4.78      0.90 o 
  -2   4   7        0.24       -0.29      0.61 o 
  -1   4   7       44.43       51.05      1.58 o 
   0   4   7       20.07       18.94      0.97 o 
   1   4   7      635.71      663.39     12.12 o 
   2   4   7       14.04       14.86      1.30 o 
   3   4   7       13.98       17.75      1.44 o 
   4   4   7       60.78       60.60      2.45 o 
   5   4   7        0.28       -0.29      1.01 o 
   6   4   7        7.64        8.07      1.88 o 
   7   4   7        2.84        1.01      1.88 o 
   8   4   7        6.26        2.89      2.02 o 
  -6   5   7        0.54        0.58      2.16 o 
  -5   5   7        8.70        7.70      1.35 o 
  -4   5   7        2.62        0.80      1.04 o 
  -3   5   7        8.68        6.74      1.11 o 
  -2   5   7        0.16       -0.18      0.66 o 
  -1   5   7      183.77      165.75      3.82 o 
   0   5   7      110.27      109.28      2.29 o 
   1   5   7       56.97       46.60      2.16 o 
   2   5   7        2.04        2.16      1.01 o 
   3   5   7      105.74      101.14      3.32 o 
   4   5   7        0.83        3.17      1.15 o 
   5   5   7        3.28        5.92      1.30 o 
   6   5   7       56.84       48.48      2.60 o 
   7   5   7        0.59        1.01      1.17 o 
   8   5   7        0.16       -3.03      2.02 o 
  -5   6   7       12.14       14.28      2.89 o 
  -4   6   7       17.99       21.23      1.57 o 
  -3   6   7        4.92        2.86      1.04 o 
  -2   6   7        4.46        4.34      0.97 o 
  -1   6   7       13.01       14.25      1.66 o 
   0   6   7       47.25       40.70      1.48 o 
   1   6   7       14.71       13.27      1.30 o 
   2   6   7        1.71        1.44      1.01 o 
   3   6   7        0.74       -0.87      0.87 o 
   4   6   7       29.82       21.06      1.73 o 
   5   6   7        6.40        6.78      1.44 o 
   6   6   7       71.06       76.18      3.32 o 
   7   6   7        7.77       11.83      2.02 o 
   8   6   7        9.63       10.10      2.89 o 
  -5   7   7       15.40       10.68      2.60 o 
  -4   7   7        0.04        0.98      1.07 o 
  -3   7   7       45.67       50.69      2.05 o 
  -2   7   7        4.15        1.94      1.00 o 
  -1   7   7       29.66       28.47      1.42 o 
   0   7   7        0.41        0.29      1.15 o 
   1   7   7       11.82       10.53      1.44 o 
   2   7   7       51.36       58.43      2.74 o 
   3   7   7       27.32       29.43      2.02 o 
   4   7   7        2.28        3.61      1.30 o 
   5   7   7        4.25        4.18      1.73 o 
   6   7   7        1.60        0.00      1.44 o 
   7   7   7        3.70        4.76      1.59 o 
  -4   8   7        1.40        0.58      2.02 o 
  -3   8   7       12.21       12.39      2.74 o 
  -2   8   7        4.05        0.69      0.96 o 
  -1   8   7       34.00       27.27      2.02 o 
   0   8   7        3.42        3.32      1.30 o 
   1   8   7        3.22        2.45      1.30 o 
   2   8   7       29.45       32.17      2.16 o 
   3   8   7        2.20       -0.29      1.15 o 
   4   8   7        0.04       -0.29      1.30 o 
   5   8   7        6.98        6.49      1.88 o 
   6   8   7        0.00       -1.59      1.44 o 
   7   8   7        1.17        0.72      1.73 o 
  -4   9   7        0.15        0.00      2.31 o 
  -3   9   7        0.62        1.44      1.59 o 
  -2   9   7        0.88        1.42      1.00 o 
  -1   9   7        1.17        0.58      1.30 o 
   0   9   7        3.37        1.01      1.30 o 
   1   9   7        9.35        7.94      1.59 o 
   2   9   7        5.70        5.34      1.44 o 
   3   9   7        2.48        3.17      1.44 o 
   4   9   7        0.36       -1.73      1.15 o 
   5   9   7       10.24       10.97      2.16 o 
   6   9   7        0.00        1.73      1.73 o 
   7   9   7        5.73        3.17      1.73 o 
  -2  10   7        1.16        2.02      1.30 o 
  -1  10   7        6.03        4.76      1.44 o 
   0  10   7       29.84       29.72      2.31 o 
   1  10   7        0.78        0.87      1.30 o 
   2  10   7       10.81       14.28      2.02 o 
   3  10   7        8.62        8.95      1.73 o 
   4  10   7       12.41       21.35      2.45 o 
   5  10   7        0.01        1.59      2.02 o 
   6  10   7       29.66       36.07      3.32 o 
  -1  11   7       20.78       19.91      2.02 o 
   0  11   7        0.12       -0.14      1.44 o 
   1  11   7        1.21       -0.58      1.30 o 
   2  11   7        0.40       -0.43      1.44 o 
   3  11   7       14.66       15.44      2.16 o 
   4  11   7        7.56        7.07      2.02 o 
   5  11   7        2.50        3.17      1.88 o 
   6  11   7        0.06        1.15      2.02 o 
  -1  12   7        0.03        0.29      1.59 o 
   0  12   7        0.71        0.43      1.59 o 
   1  12   7        0.81        0.58      1.44 o 
   2  12   7        2.26        0.87      1.73 o 
   3  12   7        0.30       -0.87      1.73 o 
   4  12   7        0.31        1.01      1.73 o 
   5  12   7        4.24        1.01      2.02 o 
   1  13   7        3.94        0.58      1.73 o 
   2  13   7        0.00        0.00      1.59 o 
  -2 -12   8        2.77        4.18      1.88 o 
  -1 -12   8        0.04       -1.44      1.73 o 
   0 -12   8        0.78        2.74      1.73 o 
  -4 -11   8       13.19       16.74      2.60 o 
  -3 -11   8        0.03       -1.73      1.44 o 
  -2 -11   8        9.24       13.56      2.31 o 
  -1 -11   8       12.72       12.26      2.31 o 
   0 -11   8        0.26       -1.30      1.59 o 
   1 -11   8        0.33        0.72      1.73 o 
   2 -11   8        0.43        0.87      2.02 o 
  -5 -10   8        0.09        0.29      1.73 o 
  -4 -10   8       11.58       10.82      2.16 o 
  -3 -10   8        0.28       -0.43      1.73 o 
  -2 -10   8       66.32       74.16      3.61 o 
  -1 -10   8        0.66        0.00      1.30 o 
   0 -10   8        5.10        7.50      1.73 o 
   1 -10   8        0.01       -0.58      1.59 o 
   2 -10   8       10.49       14.43      2.31 o 
   3 -10   8        4.07        3.75      2.02 o 
  -5  -9   8        0.01       -0.43      1.59 o 
  -4  -9   8        5.52        4.91      1.73 o 
  -3  -9   8       10.53       10.68      1.88 o 
  -2  -9   8       29.06       23.95      2.31 o 
  -1  -9   8       22.28       22.65      2.16 o 
   0  -9   8       96.74       93.35      3.90 o 
   1  -9   8        2.17        1.59      1.44 o 
   2  -9   8        4.64        5.34      1.88 o 
   3  -9   8        1.77        1.01      1.73 o 
   4  -9   8        0.49       -0.87      1.88 o 
  -6  -8   8        0.01       -0.43      1.73 o 
  -5  -8   8        7.12       10.82      2.02 o 
  -4  -8   8       18.50       20.63      2.45 o 
  -3  -8   8        1.51       -0.43      1.15 o 
  -2  -8   8        0.74        1.59      1.30 o 
  -1  -8   8       83.26       81.52      3.61 o 
   0  -8   8      570.47      544.22     11.69 o 
   1  -8   8       28.55       31.60      2.45 o 
   2  -8   8       36.72       32.75      2.45 o 
   3  -8   8        5.63        2.45      1.73 o 
   4  -8   8        0.03       -0.29      1.73 o 
   5  -8   8        1.13        1.99      1.35 o 
  -6  -7   8        6.57       11.69      2.31 o 
  -5  -7   8        5.90        9.52      1.73 o 
  -4  -7   8       49.43       40.54      2.60 o 
  -3  -7   8       26.70       24.53      2.16 o 
  -2  -7   8        4.57        3.17      1.30 o 
  -1  -7   8      171.34      169.09      5.05 o 
   0  -7   8        3.34        7.21      1.73 o 
   1  -7   8       61.48       57.57      2.89 o 
   2  -7   8      105.58      122.31      6.06 o 
   3  -7   8       27.36       26.76      1.73 o 
   4  -7   8        0.00        1.44      1.15 o 
   5  -7   8        2.36        3.86      2.38 o 
  -6  -6   8        9.89       13.85      2.16 o 
  -5  -6   8        0.33       -0.58      1.30 o 
  -4  -6   8       21.59       18.18      2.16 o 
  -3  -6   8       43.47       38.81      2.45 o 
  -2  -6   8       45.54       43.43      2.45 o 
  -1  -6   8      332.32      342.23      7.94 o 
   0  -6   8        6.82        5.05      1.30 o 
   1  -6   8        0.55       -0.24      0.76 o 
   2  -6   8       78.98       78.96      2.40 o 
   3  -6   8        2.30        1.95      1.02 o 
   4  -6   8       21.60       23.67      1.73 o 
   5  -6   8        2.80        3.02      1.17 o 
   6  -6   8        0.34       -0.11      1.59 o 
  -7  -5   8        1.10        1.15      1.73 o 
  -6  -5   8        0.08        2.74      1.59 o 
  -5  -5   8        7.92        6.93      1.88 o 
  -4  -5   8      229.53      213.68      6.20 o 
  -3  -5   8       32.34       38.81      2.31 o 
  -2  -5   8       38.18       33.33      2.16 o 
  -1  -5   8       63.48       57.71      2.60 o 
   0  -5   8        0.10       -1.30      0.87 o 
   1  -5   8        1.67        1.13      0.66 o 
   2  -5   8        1.25        2.31      0.87 o 
   3  -5   8        2.34        2.31      0.92 o 
   4  -5   8        6.63       10.11      1.95 o 
   5  -5   8        2.47        2.71      1.14 o 
   6  -5   8       11.50       16.02      1.80 o 
  -7  -4   8        1.72        3.17      2.02 o 
  -6  -4   8        5.74        5.63      1.73 o 
  -5  -4   8        7.44        4.62      1.44 o 
  -4  -4   8        1.28       -0.29      1.15 o 
  -3  -4   8        1.65        3.46      1.15 o 
  -2  -4   8       55.95       56.70      2.45 o 
  -1  -4   8        0.05        0.43      0.61 o 
   0  -4   8       55.77       57.84      1.36 o 
   1  -4   8        0.09       -0.57      0.38 o 
   2  -4   8        9.01       10.10      1.02 o 
   3  -4   8        8.73       10.41      1.12 o 
   4  -4   8        1.37        0.29      0.92 o 
   5  -4   8        0.12        0.34      1.11 o 
   6  -4   8        0.20       -1.01      1.44 o 
   7  -4   8        0.01        1.88      1.88 o 
  -7  -3   8        7.73       11.25      2.45 o 
  -6  -3   8        1.91        4.76      1.88 o 
  -5  -3   8        0.07       -1.73      1.15 o 
  -4  -3   8        0.01       -1.73      1.15 o 
  -3  -3   8        0.23        0.94      0.82 o 
  -2  -3   8       11.44       12.18      0.97 o 
  -1  -3   8        2.50        2.52      0.63 o 
   0  -3   8      160.39      163.92      2.44 o 
   1  -3   8       14.74       13.47      0.72 o 
   2  -3   8       26.29       36.25      1.06 o 
   3  -3   8       30.60       37.55      1.62 o 
   4  -3   8        2.60        2.08      1.37 o 
   5  -3   8        1.78        0.69      0.97 o 
   6  -3   8        5.86        6.20      2.02 o 
   7  -3   8        0.24       -0.58      1.73 o 
  -7  -2   8        4.29        7.50      2.74 o 
  -6  -2   8        0.82        1.73      1.88 o 
  -5  -2   8        8.15       11.83      2.16 o 
  -4  -2   8       15.10       19.20      1.80 o 
  -3  -2   8      113.05      106.42      2.65 o 
  -2  -2   8       74.02       76.12      2.04 o 
  -1  -2   8        1.06        1.09      0.44 o 
   0  -2   8      111.70      122.15      1.94 o 
   1  -2   8        8.13        5.93      0.57 o 
   2  -2   8        2.80        3.04      0.50 o 
   3  -2   8        0.80        0.70      0.66 o 
   4  -2   8        9.30       13.47      1.27 o 
   5  -2   8       21.08       25.10      2.45 o 
   6  -2   8        1.28        0.43      1.44 o 
   7  -2   8        0.57       -0.87      1.73 o 
  -7  -1   8        8.69       12.41      3.03 o 
  -6  -1   8        0.09       -2.16      1.73 o 
  -5  -1   8      160.10      174.87      5.77 o 
  -4  -1   8      212.23      228.22      4.44 o 
  -3  -1   8      205.96      203.58      5.48 o 
  -2  -1   8       13.32       14.96      2.45 o 
  -1  -1   8      142.37      146.90      2.18 o 
   0  -1   8        0.05        0.20      0.38 o 
   1  -1   8       19.17       22.47      0.79 o 
   2  -1   8        3.16        3.82      0.52 o 
   3  -1   8       26.89       25.92      1.10 o 
   4  -1   8       21.48       19.33      2.02 o 
   5  -1   8      101.60      134.32      4.91 o 
   6  -1   8       41.30       43.57      3.17 o 
   7  -1   8        0.03        1.44      1.59 o 
  -7   0   8        1.83        1.01      1.66 o 
  -6   0   8       12.24       11.98      2.31 o 
  -5   0   8        0.00       -1.29      0.86 o 
  -4   0   8       15.00       16.33      1.51 o 
  -3   0   8       20.28       18.38      1.51 o 
  -2   0   8      163.67      158.50      3.06 o 
  -1   0   8       70.84       65.79      1.29 o 
   0   0   8        0.07        0.10      0.57 o 
   1   0   8      125.60      119.37      1.85 o 
   2   0   8        7.49        5.74      0.54 o 
   3   0   8       21.03       19.19      1.07 o 
   4   0   8        3.37        6.06      1.44 o 
   5   0   8       76.12       95.94      4.04 o 
   6   0   8        0.01        1.30      1.44 o 
   7   0   8        3.01        3.32      1.59 o 
  -7   1   8        0.14       -1.30      2.16 o 
  -6   1   8        5.63        6.06      2.02 o 
  -5   1   8        5.95        3.32      1.07 o 
  -4   1   8       23.00       20.63      1.42 o 
  -3   1   8      114.06      113.35      2.75 o 
  -2   1   8       34.20       30.80      1.33 o 
  -1   1   8       11.15       16.10      0.74 o 
   0   1   8       39.20       47.07      1.10 o 
   1   1   8       28.79       31.11      0.89 o 
   2   1   8       45.24       47.87      1.56 o 
   3   1   8      170.01      158.75      3.01 o 
   4   1   8        0.50        0.85      0.79 o 
   5   1   8       14.39       13.56      2.02 o 
   6   1   8       25.55       24.38      2.45 o 
   7   1   8        0.27       -1.15      1.44 o 
   8   1   8        1.05       -1.88      1.73 o 
  -6   2   8       12.37       13.30      1.66 o 
  -5   2   8        2.61        0.65      1.59 o 
  -4   2   8       13.38       11.47      1.21 o 
  -3   2   8       20.96       19.89      1.37 o 
  -2   2   8        6.24        8.85      1.30 o 
  -1   2   8       23.32       31.79      1.30 o 
   0   2   8       49.62       50.71      1.15 o 
   1   2   8       18.19       19.98      0.73 o 
   2   2   8      259.36      248.97      4.11 o 
   3   2   8      364.58      331.70      5.16 o 
   4   2   8       67.78       64.38      1.94 o 
   5   2   8        6.53        3.08      0.90 o 
   6   2   8        0.73        0.29      1.44 o 
   7   2   8        0.06       -1.59      1.59 o 
   8   2   8        0.49       -0.29      1.88 o 
  -6   3   8        0.58       -1.19      1.31 o 
  -5   3   8        2.95        2.22      1.14 o 
  -4   3   8       10.67        8.44      1.17 o 
  -3   3   8        0.11       -1.13      0.76 o 
  -2   3   8        8.82       11.40      1.30 o 
  -1   3   8       40.59       44.01      1.53 o 
   0   3   8        0.20       -0.22      0.40 o 
   1   3   8        0.13        1.07      0.66 o 
   2   3   8      217.23      217.12      4.69 o 
   3   3   8       40.59       40.90      2.09 o 
   4   3   8        0.43       -0.04      2.02 o 
   5   3   8        1.09        0.29      0.80 o 
   6   3   8        2.06        0.87      1.59 o 
   7   3   8        1.38        0.87      1.59 o 
   8   3   8        0.04       -2.81      1.88 o 
  -6   4   8        8.76       13.58      1.73 o 
  -5   4   8        0.59        0.09      1.11 o 
  -4   4   8        3.38        1.08      1.02 o 
  -3   4   8       20.24       20.34      1.48 o 
  -2   4   8        5.78        7.08      0.97 o 
  -1   4   8       33.90       35.64      1.43 o 
   0   4   8      143.25      144.86      2.69 o 
   1   4   8        9.70       11.25      1.44 o 
   2   4   8        5.73        1.73      0.87 o 
   3   4   8        9.40        8.22      1.30 o 
   4   4   8      102.70      118.41      2.81 o 
   5   4   8        7.80        6.40      1.23 o 
   6   4   8        1.37        0.45      1.08 o 
   7   4   8        2.59        0.43      1.73 o 
   8   4   8        2.50        0.43      2.02 o 
  -5   5   8        4.84        3.20      1.31 o 
  -4   5   8        1.37        0.49      1.04 o 
  -3   5   8        3.82        2.48      0.96 o 
  -2   5   8       13.60       15.81      1.27 o 
  -1   5   8        3.20        2.40      0.87 o 
   0   5   8       23.47       18.47      1.73 o 
   1   5   8       24.09       22.80      1.73 o 
   2   5   8        0.69        2.16      1.01 o 
   3   5   8        7.69        9.09      1.44 o 
   4   5   8        2.63        1.73      1.15 o 
   5   5   8       10.42        8.22      1.44 o 
   6   5   8       11.26       12.70      1.59 o 
   7   5   8       16.41       20.92      3.17 o 
  -5   6   8        0.20        1.59      2.16 o 
  -4   6   8        4.22        4.40      1.09 o 
  -3   6   8        1.85        2.04      1.00 o 
  -2   6   8       10.14       10.29      1.14 o 
  -1   6   8       12.44       11.76      2.45 o 
   0   6   8      344.18      348.00      7.50 o 
   1   6   8        4.74        5.63      1.30 o 
   2   6   8        0.17        0.43      1.01 o 
   3   6   8       67.30       63.19      2.74 o 
   4   6   8        3.99        4.18      1.30 o 
   5   6   8        2.09        2.31      1.30 o 
   6   6   8       26.86       35.49      2.60 o 
   7   6   8        0.28       -1.08      3.10 o 
  -5   7   8        0.62       -1.73      2.45 o 
  -4   7   8        0.00        0.61      1.15 o 
  -3   7   8       11.07       10.41      1.35 o 
  -2   7   8        6.08        4.15      1.04 o 
  -1   7   8        2.07        2.60      1.15 o 
   0   7   8      172.48      155.82      4.62 o 
   1   7   8       17.72       20.34      1.73 o 
   2   7   8        2.98        3.17      1.15 o 
   3   7   8       19.12       16.59      1.73 o 
   4   7   8       13.25       15.15      1.88 o 
   5   7   8       20.25       20.34      2.02 o 
   6   7   8       31.97       32.75      2.60 o 
   7   7   8       12.92       15.58      2.45 o 
  -4   8   8        1.16        0.00      2.16 o 
  -3   8   8        0.90       -0.09      1.23 o 
  -2   8   8        0.06       -0.43      1.15 o 
  -1   8   8        0.12        0.43      1.15 o 
   0   8   8        5.57       10.68      1.73 o 
   1   8   8        6.86        7.79      1.44 o 
   2   8   8       29.37       27.99      2.16 o 
   3   8   8       36.83       31.89      2.45 o 
   4   8   8        5.72        6.49      1.59 o 
   5   8   8        1.29       -0.43      1.59 o 
   6   8   8        0.81        1.15      1.73 o 
   7   8   8        5.70        3.61      1.88 o 
  -3   9   8        0.03        1.59      1.44 o 
  -2   9   8        0.64       -0.58      1.15 o 
  -1   9   8        7.17        4.04      1.59 o 
   0   9   8       10.98       15.29      2.02 o 
   1   9   8       33.47       35.78      2.45 o 
   2   9   8       20.52       16.59      2.16 o 
   3   9   8        0.73        0.72      1.30 o 
   4   9   8        2.96        1.01      1.44 o 
   5   9   8        0.85        0.14      1.59 o 
   6   9   8        0.55        1.59      1.73 o 
  -2  10   8        1.94        2.31      1.44 o 
  -1  10   8        3.55        5.34      1.59 o 
   0  10   8       16.49       18.90      2.16 o 
   1  10   8       20.13       18.61      2.16 o 
   2  10   8        3.22        1.73      1.44 o 
   3  10   8        0.53       -1.01      1.44 o 
   4  10   8        8.42        7.36      1.88 o 
   5  10   8        1.73        1.15      1.88 o 
   6  10   8        4.03        6.35      2.31 o 
  -1  11   8        7.05        8.51      1.88 o 
   0  11   8        3.55        0.87      1.44 o 
   1  11   8        8.00        7.65      1.88 o 
   2  11   8        3.70        0.14      1.73 o 
   3  11   8       12.42       10.53      2.31 o 
   4  11   8       17.49       25.54      2.74 o 
   5  11   8        0.01       -2.31      1.73 o 
   0  12   8        3.19        6.35      2.02 o 
   1  12   8        0.02        1.30      1.73 o 
   2  12   8        7.52        4.18      1.88 o 
   3  12   8        3.16        7.79      2.16 o 
   4  12   8        3.41        3.75      2.02 o 
  -3 -11   9        0.30       -1.15      1.59 o 
  -2 -11   9       21.31       22.36      2.45 o 
  -1 -11   9        2.41       -0.14      1.59 o 
   0 -11   9        0.62       -0.58      1.44 o 
   1 -11   9        1.94        2.02      1.88 o 
  -4 -10   9        2.22        0.43      1.88 o 
  -3 -10   9        2.93        3.32      1.73 o 
  -2 -10   9       83.32       87.14      4.04 o 
  -1 -10   9        5.77        7.36      2.02 o 
   0 -10   9        0.03       -0.14      1.59 o 
   1 -10   9        1.34        2.74      1.73 o 
   2 -10   9        6.96       12.12      2.16 o 
  -5  -9   9        1.74        1.15      1.73 o 
  -4  -9   9        0.49       -0.87      1.59 o 
  -3  -9   9        3.66        1.73      1.73 o 
  -2  -9   9        6.74        7.36      1.73 o 
  -1  -9   9        1.09        1.44      1.44 o 
   0  -9   9        1.87        4.33      1.73 o 
   1  -9   9        1.24       -0.29      1.30 o 
   2  -9   9        1.44        0.43      1.59 o 
   3  -9   9        0.09       -0.72      1.88 o 
  -5  -8   9        8.25        8.51      2.02 o 
  -4  -8   9        0.01        1.01      1.44 o 
  -3  -8   9        1.73        0.87      1.44 o 
  -2  -8   9        6.53        5.77      1.73 o 
  -1  -8   9        5.57       11.25      1.88 o 
   0  -8   9        9.19       10.97      1.73 o 
   1  -8   9        0.04        1.88      1.30 o 
   2  -8   9        3.15        0.87      1.73 o 
   3  -8   9       10.42        9.08      1.46 o 
   4  -8   9        1.25        0.17      1.21 o 
  -6  -7   9       24.37       23.37      2.31 o 
  -5  -7   9        4.90        7.07      1.73 o 
  -4  -7   9        0.01        0.87      1.30 o 
  -3  -7   9        0.20       -1.44      1.15 o 
  -2  -7   9        3.90        0.29      1.30 o 
  -1  -7   9      149.48      149.18      4.76 o 
   0  -7   9      107.56      108.79      4.04 o 
   1  -7   9       26.83       23.52      2.16 o 
   2  -7   9       11.22       11.06      2.16 o 
   3  -7   9        0.24       -0.43      0.92 o 
   4  -7   9        4.15        3.97      2.38 o 
   5  -7   9        2.29        1.65      1.35 o 
  -6  -6   9        0.59        2.02      1.59 o 
  -5  -6   9        1.40        0.58      1.44 o 
  -4  -6   9        0.12       -0.87      1.15 o 
  -3  -6   9       23.12       19.91      2.02 o 
  -2  -6   9        6.99        6.49      1.44 o 
  -1  -6   9        4.50        2.89      1.44 o 
   0  -6   9       24.45       25.10      2.02 o 
   1  -6   9        4.62        6.08      0.97 o 
   2  -6   9       38.13       37.81      1.73 o 
   3  -6   9        0.00       -0.25      0.86 o 
   4  -6   9       19.86       20.36      1.68 o 
   5  -6   9        0.01       -0.97      1.21 o 
  -6  -5   9        0.01        0.43      1.73 o 
  -5  -5   9        2.25        3.75      1.59 o 
  -4  -5   9       19.82       24.38      2.31 o 
  -3  -5   9       29.88       28.28      2.02 o 
  -2  -5   9       28.43       31.60      2.16 o 
  -1  -5   9       54.32       60.02      2.74 o 
   0  -5   9       65.91       50.29      1.73 o 
   1  -5   9        6.42        5.00      0.92 o 
   2  -5   9        3.73        3.32      0.92 o 
   3  -5   9        0.01       -0.47      0.76 o 
   4  -5   9        0.03       -0.98      0.90 o 
   5  -5   9        0.15       -1.10      1.11 o 
   6  -5   9        0.00        1.01      1.73 o 
  -6  -4   9        0.94        1.15      1.88 o 
  -5  -4   9        0.34        1.15      1.44 o 
  -4  -4   9       32.68       31.89      2.45 o 
  -3  -4   9        3.20        0.72      1.15 o 
  -2  -4   9        3.56        4.18      1.30 o 
  -1  -4   9        3.68        8.01      1.08 o 
   0  -4   9       37.70       36.80      1.19 o 
   1  -4   9        0.09       -0.58      0.50 o 
   2  -4   9        7.49        3.51      0.86 o 
   3  -4   9       36.46       38.07      1.73 o 
   4  -4   9        4.32        4.20      1.02 o 
   5  -4   9        2.34        0.00      1.44 o 
   6  -4   9        0.09        2.74      1.59 o 
  -6  -3   9        1.83        2.16      1.88 o 
  -5  -3   9        8.74       11.83      2.02 o 
  -4  -3   9       12.10       11.98      1.88 o 
  -3  -3   9        1.82        1.95      1.51 o 
  -2  -3   9       24.26       21.64      1.73 o 
  -1  -3   9       37.53       46.49      1.27 o 
   0  -3   9        9.06       13.28      0.80 o 
   1  -3   9       10.13       11.76      0.76 o 
   2  -3   9        8.77        6.34      1.08 o 
   3  -3   9       43.33       45.94      2.67 o 
   4  -3   9       10.29        9.72      1.17 o 
   5  -3   9        5.14        6.78      2.02 o 
   6  -3   9        0.04       -1.73      1.59 o 
  -6  -2   9        0.09       -1.88      1.59 o 
  -5  -2   9        2.11       -0.29      1.44 o 
  -4  -2   9       17.46       21.20      1.68 o 
  -3  -2   9        9.72       11.34      1.27 o 
  -2  -2   9       16.69       14.55      1.17 o 
  -1  -2   9       45.15       48.25      1.21 o 
   0  -2   9       81.44       86.76      1.67 o 
   1  -2   9        0.04       -0.25      0.47 o 
   2  -2   9        0.02        0.03      0.44 o 
   3  -2   9        0.04       -0.99      0.66 o 
   4  -2   9        7.28        5.63      1.73 o 
   5  -2   9        1.58        4.62      1.59 o 
   6  -2   9        5.87        8.66      2.02 o 
   7  -2   9        2.48        2.31      2.02 o 
  -6  -1   9        1.03       -1.30      1.88 o 
  -5  -1   9       21.06       22.07      1.63 o 
  -4  -1   9        9.59        9.88      1.27 o 
  -3  -1   9        2.92        1.92      0.86 o 
  -2  -1   9      112.20      116.61      2.65 o 
  -1  -1   9       51.28       47.42      1.18 o 
   0  -1   9       24.96       19.40      0.80 o 
   1  -1   9        3.70        3.10      0.52 o 
   2  -1   9        0.48       -0.03      0.44 o 
   3  -1   9       12.15       15.98      1.09 o 
   4  -1   9       10.32       10.97      1.73 o 
   5  -1   9       13.91       17.02      2.31 o 
   6  -1   9       22.01       20.78      2.45 o 
   7  -1   9        5.98        3.61      1.88 o 
  -6   0   9       18.83       26.69      3.17 o 
  -5   0   9       27.31       27.79      2.09 o 
  -4   0   9        0.05        0.39      0.97 o 
  -3   0   9       54.63       57.40      1.99 o 
  -2   0   9        1.06        0.87      1.51 o 
  -1   0   9       62.05       65.09      1.78 o 
   0   0   9        7.27        6.63      0.61 o 
   1   0   9       23.75       23.34      0.87 o 
   2   0   9       33.93       28.73      1.21 o 
   3   0   9       50.98       49.26      1.59 o 
   4   0   9       15.24       13.13      1.88 o 
   5   0   9        0.34        2.89      1.59 o 
   6   0   9       12.79        8.37      1.88 o 
   7   0   9        5.67        2.74      1.73 o 
  -6   1   9       21.35       24.43      2.60 o 
  -5   1   9        0.00       -0.22      1.02 o 
  -4   1   9       53.56       48.50      2.04 o 
  -3   1   9        0.72       -0.75      0.76 o 
  -2   1   9       12.73       14.73      1.12 o 
  -1   1   9        1.08        1.01      0.61 o 
   0   1   9       30.49       28.29      0.95 o 
   1   1   9        0.17       -0.77      0.51 o 
   2   1   9       13.14       16.67      1.14 o 
   3   1   9      113.57      105.69      2.46 o 
   4   1   9      283.05      302.86      5.63 o 
   5   1   9        4.01        3.32      1.44 o 
   6   1   9       36.09       36.50      2.89 o 
   7   1   9        0.17        0.00      1.73 o 
  -6   2   9       10.55       10.78      1.68 o 
  -5   2   9        8.28       10.00      1.48 o 
  -4   2   9       14.96       13.26      1.37 o 
  -3   2   9       35.90       38.59      1.68 o 
  -2   2   9        0.08       -0.19      0.66 o 
  -1   2   9        0.19        0.13      0.94 o 
   0   2   9       92.16       91.69      1.63 o 
   1   2   9       37.59       35.17      1.48 o 
   2   2   9      106.13      120.76      2.67 o 
   3   2   9      125.80      124.38      2.77 o 
   4   2   9       11.61        9.91      1.23 o 
   5   2   9        0.56       -0.14      1.30 o 
   6   2   9        0.08        0.14      1.44 o 
   7   2   9        0.01       -2.02      1.44 o 
  -6   3   9        0.24        1.82      1.37 o 
  -5   3   9        0.01        1.06      1.17 o 
  -4   3   9        0.81       -0.06      1.04 o 
  -3   3   9       16.75       18.30      1.42 o 
  -2   3   9        0.06       -1.01      0.71 o 
  -1   3   9        8.58        7.64      0.87 o 
   0   3   9       40.49       46.17      1.53 o 
   1   3   9       11.29       11.22      1.02 o 
   2   3   9       47.09       46.07      2.02 o 
   3   3   9        1.32        1.71      1.08 o 
   4   3   9       60.48       59.94      3.61 o 
   5   3   9        6.49        6.51      1.11 o 
   6   3   9        2.90        2.45      1.73 o 
   7   3   9        0.64       -2.38      1.59 o 
  -5   4   9        0.57        0.21      1.21 o 
  -4   4   9        1.87        1.15      1.37 o 
  -3   4   9        0.05       -1.20      0.80 o 
  -2   4   9        3.16        4.97      0.97 o 
  -1   4   9        5.79        6.91      0.86 o 
   0   4   9       13.15       12.94      1.15 o 
   1   4   9        0.79        0.59      0.66 o 
   2   4   9       52.14       50.77      2.38 o 
   3   4   9        1.78        1.35      0.90 o 
   4   4   9       80.39       82.11      2.81 o 
   5   4   9        0.44       -1.15      0.93 o 
   6   4   9       15.51       16.68      1.52 o 
   7   4   9        1.08        0.87      2.16 o 
  -5   5   9        2.13        2.18      1.35 o 
  -4   5   9        1.81        1.95      1.21 o 
  -3   5   9        1.56        1.14      1.15 o 
  -2   5   9        3.13        2.57      0.86 o 
  -1   5   9        3.44        2.89      1.15 o 
   0   5   9       19.70       18.03      1.73 o 
   1   5   9       77.39       78.63      3.03 o 
   2   5   9       11.35       10.68      1.59 o 
   3   5   9       61.31       71.99      3.03 o 
   4   5   9       92.84       98.54      3.61 o 
   5   5   9       36.42       32.16      1.76 o 
   6   5   9       27.78       31.69      1.87 o 
   7   5   9        1.52       -1.01      1.73 o 
  -5   6   9        0.20        0.00      1.88 o 
  -4   6   9        0.12        0.12      1.17 o 
  -3   6   9       12.20       12.47      1.42 o 
  -2   6   9       36.07       35.20      2.31 o 
  -1   6   9        1.01       -0.29      1.01 o 
   0   6   9       25.74       22.22      2.02 o 
   1   6   9       18.44       20.34      1.88 o 
   2   6   9        7.78        9.23      1.59 o 
   3   6   9        1.64        1.59      1.15 o 
   4   6   9        6.34        6.64      1.59 o 
   5   6   9       14.10       17.75      2.16 o 
   6   6   9        7.78       10.36      2.74 o 
   7   6   9       12.04       11.99      1.65 o 
  -4   7   9        6.74        7.16      1.39 o 
  -3   7   9        5.02        3.90      1.44 o 
  -2   7   9        2.58        1.73      1.44 o 
  -1   7   9        2.02        1.30      1.30 o 
   0   7   9       84.72       79.79      3.17 o 
   1   7   9       77.96       73.15      3.17 o 
   2   7   9        2.17        3.75      1.44 o 
   3   7   9        3.19        3.90      1.30 o 
   4   7   9        1.75        0.58      1.30 o 
   5   7   9        9.59        9.81      1.88 o 
   6   7   9        0.91       -0.72      1.44 o 
   7   7   9       25.46       27.07      2.18 o 
  -3   8   9        0.10       -1.01      1.30 o 
  -2   8   9        0.32       -0.29      1.30 o 
  -1   8   9       58.55       58.72      3.03 o 
   0   8   9       33.46       31.89      2.31 o 
   1   8   9        1.08        1.73      1.44 o 
   2   8   9        9.12        9.09      1.73 o 
   3   8   9       40.94       46.17      2.74 o 
   4   8   9        7.20        7.21      1.73 o 
   5   8   9        0.35       -2.16      1.44 o 
   6   8   9        2.94        1.15      1.73 o 
  -3   9   9        0.06        3.61      1.73 o 
  -2   9   9        0.14       -0.72      1.15 o 
  -1   9   9        0.97        0.58      1.30 o 
   0   9   9        8.45        7.07      1.59 o 
   1   9   9        0.05       -0.29      1.44 o 
   2   9   9       22.97       23.37      2.16 o 
   3   9   9        4.28        5.63      1.73 o 
   4   9   9        5.15        5.48      2.02 o 
   5   9   9        1.67       -0.72      1.44 o 
   6   9   9        0.01       -1.44      1.44 o 
  -2  10   9        1.73        1.73      1.44 o 
  -1  10   9        0.05        1.59      1.30 o 
   0  10   9        2.00        0.72      1.30 o 
   1  10   9        1.96        2.45      1.44 o 
   2  10   9        1.16        0.72      1.44 o 
   3  10   9        3.10        3.61      1.73 o 
   4  10   9        5.30        5.34      1.88 o 
   5  10   9        0.08       -1.15      1.73 o 
  -1  11   9        0.09        0.14      1.44 o 
   0  11   9        1.16        1.44      1.44 o 
   1  11   9        0.96        0.58      1.44 o 
   2  11   9        0.62       -2.16      1.44 o 
   3  11   9        2.75        1.15      1.88 o 
   4  11   9        4.32        0.29      1.88 o 
   2  12   9        1.12       -1.30      1.59 o 
  -3 -10  10        7.63        8.37      2.02 o 
  -2 -10  10        7.07        6.93      2.02 o 
  -1 -10  10        0.69        1.01      1.59 o 
   0 -10  10        2.58        2.45      1.59 o 
   1 -10  10        2.97        7.36      2.02 o 
  -4  -9  10        3.27        7.36      2.16 o 
  -3  -9  10        4.62        6.06      2.02 o 
  -2  -9  10       16.47       14.57      2.31 o 
  -1  -9  10        0.97        2.89      1.59 o 
   0  -9  10        1.59        1.01      1.59 o 
   1  -9  10        4.22        4.76      1.88 o 
   2  -9  10        3.41        3.03      1.88 o 
   3  -9  10        0.05       -0.58      2.02 o 
  -5  -8  10        0.11       -2.38      1.59 o 
  -4  -8  10        0.67       -2.16      1.44 o 
  -3  -8  10        0.70        0.29      1.59 o 
  -2  -8  10        0.02        1.88      1.73 o 
  -1  -8  10       14.88       13.85      2.02 o 
   0  -8  10        3.91        3.32      1.44 o 
   1  -8  10        2.88        2.89      1.73 o 
   2  -8  10        0.81       -0.14      1.59 o 
   3  -8  10        0.48        0.41      1.21 o 
   4  -8  10        0.26       -1.11      1.17 o 
  -5  -7  10        5.97        3.90      1.88 o 
  -4  -7  10        1.48        3.61      1.73 o 
  -3  -7  10       12.45       15.15      2.16 o 
  -2  -7  10        1.65        1.30      1.44 o 
  -1  -7  10        7.09       10.53      1.88 o 
   0  -7  10        7.05       10.68      1.73 o 
   1  -7  10       11.00        9.52      1.88 o 
   2  -7  10        0.06       -0.22      1.02 o 
   3  -7  10        4.50        2.58      1.37 o 
   4  -7  10        6.88        5.13      1.66 o 
  -5  -6  10        1.34        1.44      1.44 o 
  -4  -6  10        8.82       11.54      2.02 o 
  -3  -6  10       14.71       11.83      1.88 o 
  -2  -6  10        1.69        2.31      1.44 o 
  -1  -6  10       15.02       15.44      2.02 o 
   0  -6  10      163.10      167.22      5.05 o 
   1  -6  10        6.01        3.10      1.07 o 
   2  -6  10        0.92        1.17      0.97 o 
   3  -6  10        4.71        4.29      1.23 o 
   4  -6  10        1.69        0.79      1.23 o 
   5  -6  10        0.21        0.72      1.59 o 
  -6  -5  10        5.78        9.23      2.31 o 
  -5  -5  10        0.03       -0.14      1.44 o 
  -4  -5  10       16.23       16.16      2.16 o 
  -3  -5  10        9.94       10.82      1.73 o 
  -2  -5  10        8.45        6.78      1.59 o 
  -1  -5  10        0.07       -0.14      1.30 o 
   0  -5  10       66.37       72.39      2.19 o 
   1  -5  10       20.16       20.90      1.31 o 
   2  -5  10        0.07       -0.26      2.02 o 
   3  -5  10       16.69       14.69      1.43 o 
   4  -5  10        8.76        6.95      1.88 o 
   5  -5  10        1.08        1.15      1.73 o 
  -6  -4  10        1.04        1.59      1.59 o 
  -5  -4  10        0.00        0.43      1.59 o 
  -4  -4  10        3.69        3.32      1.44 o 
  -3  -4  10       32.99       33.18      2.31 o 
  -2  -4  10       13.31       18.47      2.02 o 
  -1  -4  10       37.62       44.31      1.73 o 
   0  -4  10       86.56       90.86      1.89 o 
   1  -4  10        1.43        1.99      0.86 o 
   2  -4  10        3.10        0.87      0.82 o 
   3  -4  10        6.01        4.29      0.97 o 
   4  -4  10        8.32       11.54      1.88 o 
   5  -4  10        3.90        5.77      1.73 o 
   6  -4  10        0.01       -0.87      1.59 o 
  -6  -3  10        0.39       -1.01      1.73 o 
  -5  -3  10        2.55        0.43      1.59 o 
  -4  -3  10       50.38       49.34      2.89 o 
  -3  -3  10        3.03        1.39      0.93 o 
  -2  -3  10        2.60        2.36      0.90 o 
  -1  -3  10       33.08       36.85      1.21 o 
   0  -3  10       26.54       30.58      1.11 o 
   1  -3  10       25.62       26.40      1.05 o 
   2  -3  10        6.52        5.43      1.23 o 
   3  -3  10        0.56        0.29      1.15 o 
   4  -3  10        0.98       -0.43      1.30 o 
   5  -3  10        2.08        3.03      1.59 o 
   6  -3  10        2.21        2.74      1.88 o 
  -6  -2  10        0.71        4.33      2.16 o 
  -5  -2  10       10.41       11.40      2.16 o 
  -4  -2  10        2.13        0.45      1.23 o 
  -3  -2  10        7.33        7.01      2.09 o 
  -2  -2  10       12.26        9.16      1.11 o 
  -1  -2  10        9.85        9.72      1.07 o 
   0  -2  10       78.99       72.91      1.61 o 
   1  -2  10        1.93        1.30      0.68 o 
   2  -2  10        2.92        3.07      0.63 o 
   3  -2  10       16.86       14.86      2.02 o 
   4  -2  10        7.03        6.64      1.88 o 
   5  -2  10        2.79        1.88      1.59 o 
   6  -2  10        0.41       -1.44      1.59 o 
  -6  -1  10        0.80       -1.88      2.02 o 
  -5  -1  10        1.97        3.09      1.17 o 
  -4  -1  10        6.20        6.16      1.95 o 
  -3  -1  10        1.43        1.91      0.97 o 
  -2  -1  10        0.13       -0.09      1.30 o 
  -1  -1  10        0.87        0.52      1.15 o 
   0  -1  10       12.12       12.09      0.80 o 
   1  -1  10        1.78        2.31      0.58 o 
   2  -1  10        0.22        0.24      0.66 o 
   3  -1  10       16.55       18.03      2.02 o 
   4  -1  10        1.54       -0.43      1.15 o 
   5  -1  10        4.41        4.04      1.59 o 
   6  -1  10        8.08       11.54      2.16 o 
   7  -1  10        0.27        0.43      1.88 o 
  -6   0  10        3.64        5.05      2.45 o 
  -5   0  10       14.21       14.02      1.68 o 
  -4   0  10       30.24       31.89      1.73 o 
  -3   0  10       60.92       61.16      2.45 o 
  -2   0  10       10.59        9.09      1.11 o 
  -1   0  10       25.99       27.83      1.31 o 
   0   0  10       13.32       18.24      0.88 o 
   1   0  10        5.61        6.47      0.86 o 
   2   0  10        1.95        0.74      0.87 o 
   3   0  10        4.95        2.68      0.80 o 
   4   0  10       38.36       37.95      2.74 o 
   5   0  10       61.40       66.22      3.61 o 
   6   0  10        6.66        9.52      2.16 o 
   7   0  10       12.15       11.25      2.31 o 
  -6   1  10        2.68        3.80      1.73 o 
  -5   1  10       11.34       15.48      1.73 o 
  -4   1  10       12.80       14.09      1.53 o 
  -3   1  10       46.61       41.41      1.84 o 
  -2   1  10        9.51        9.47      1.15 o 
  -1   1  10        0.03        0.10      0.66 o 
   0   1  10       63.53       58.93      1.88 o 
   1   1  10        0.08       -0.92      0.61 o 
   2   1  10        3.95        1.97      0.80 o 
   3   1  10        3.58        2.01      0.83 o 
   4   1  10        8.62        6.78      1.15 o 
   5   1  10        6.91        8.37      2.02 o 
   6   1  10        0.01        0.29      1.59 o 
   7   1  10        5.54        7.50      2.16 o 
  -5   2  10       19.91       24.45      1.99 o 
  -4   2  10        0.38       -1.60      1.07 o 
  -3   2  10        0.19       -1.38      0.92 o 
  -2   2  10       22.14       18.68      2.52 o 
  -1   2  10       39.70       38.96      2.31 o 
   0   2  10       76.27       77.91      3.03 o 
   1   2  10       37.61       38.47      1.58 o 
   2   2  10      313.24      313.14      5.07 o 
   3   2  10        3.74        1.01      0.90 o 
   4   2  10       22.67       20.10      2.24 o 
   5   2  10       31.61       32.32      2.89 o 
   6   2  10        0.15       -1.01      1.73 o 
   7   2  10        5.07        3.90      1.88 o 
  -5   3  10        2.93        3.00      1.42 o 
  -4   3  10        0.00       -0.17      1.00 o 
  -3   3  10        6.63        9.19      1.33 o 
  -2   3  10       10.42        7.83      2.09 o 
  -1   3  10        0.41        0.72      1.01 o 
   0   3  10        0.04       -0.87      0.87 o 
   1   3  10      284.52      271.51      4.59 o 
   2   3  10      117.64      112.89      2.73 o 
   3   3  10      186.05      171.52      3.59 o 
   4   3  10      196.10      195.36      4.02 o 
   5   3  10       20.68       21.48      1.95 o 
   6   3  10        0.07       -1.44      1.59 o 
   7   3  10        0.02       -2.38      1.59 o 
  -5   4  10        3.25        4.22      2.16 o 
  -4   4  10       12.24       12.75      1.88 o 
  -3   4  10        1.98        1.57      1.00 o 
  -2   4  10        0.58        0.38      0.86 o 
  -1   4  10        2.81        1.44      1.15 o 
   0   4  10        3.29        1.88      1.15 o 
   1   4  10       46.05       53.61      1.89 o 
   2   4  10        9.43       10.61      1.17 o 
   3   4  10      225.24      222.88      4.35 o 
   4   4  10      128.05      124.46      3.12 o 
   5   4  10        7.33        7.40      1.31 o 
   6   4  10       11.77       10.10      2.60 o 
   7   4  10        0.45        0.58      2.02 o 
  -4   5  10        2.60        2.25      1.31 o 
  -3   5  10        0.05       -1.23      1.23 o 
  -2   5  10        1.65        0.43      1.15 o 
  -1   5  10        0.61       -0.14      1.01 o 
   0   5  10        0.01       -0.43      0.87 o 
   1   5  10       44.62       42.13      2.31 o 
   2   5  10       11.32       14.43      1.73 o 
   3   5  10       56.93       49.53      2.07 o 
   4   5  10       22.98       28.88      1.79 o 
   5   5  10       28.38       29.52      1.84 o 
   6   5  10       19.02       22.96      2.24 o 
   7   5  10        0.18       -0.87      2.02 o 
  -4   6  10        1.65        1.75      1.31 o 
  -3   6  10        0.00       -1.01      1.30 o 
  -2   6  10       13.45       14.28      1.88 o 
  -1   6  10        0.07       -1.73      1.15 o 
   0   6  10       37.15       30.44      2.16 o 
   1   6  10        0.04       -0.29      1.01 o 
   2   6  10        0.39       -0.58      1.15 o 
   3   6  10        0.28        0.00      1.30 o 
   4   6  10        4.72        0.29      1.44 o 
   5   6  10       28.45       27.79      1.84 o 
   6   6  10        8.54       10.14      1.63 o 
  -3   7  10       13.63       13.71      2.16 o 
  -2   7  10        3.88        1.73      1.44 o 
  -1   7  10        0.24       -1.15      1.15 o 
   0   7  10        6.43        6.78      1.44 o 
   1   7  10       33.18       31.74      2.31 o 
   2   7  10        9.94       10.53      1.73 o 
   3   7  10        0.09       -1.30      1.15 o 
   4   7  10       17.34       19.91      2.31 o 
   5   7  10        2.27        1.15      1.44 o 
   6   7  10        0.94       -0.43      1.17 o 
  -3   8  10        0.69        1.88      1.59 o 
  -2   8  10        0.01       -0.29      1.30 o 
  -1   8  10       36.79       28.13      2.16 o 
   0   8  10       56.04       47.61      2.74 o 
   1   8  10       29.64       26.26      2.31 o 
   2   8  10       26.31       24.96      2.31 o 
   3   8  10        0.81        1.01      1.30 o 
   4   8  10        2.84        3.32      1.59 o 
   5   8  10        1.58        2.89      1.59 o 
   6   8  10        1.79        1.88      1.73 o 
  -2   9  10        0.04       -2.16      1.44 o 
  -1   9  10        0.83       -1.30      1.30 o 
   0   9  10        2.40        3.61      1.59 o 
   1   9  10        4.88        2.16      1.44 o 
   2   9  10       12.09        6.78      1.88 o 
   3   9  10        3.18        3.03      1.59 o 
   4   9  10       24.45       18.03      2.45 o 
   5   9  10        3.66        2.60      1.88 o 
  -1  10  10        1.33        4.33      1.73 o 
   0  10  10       12.84       15.00      2.16 o 
   1  10  10        2.27        1.15      1.59 o 
   2  10  10        1.48       -0.29      1.44 o 
   3  10  10       10.82        9.23      2.16 o 
   4  10  10        2.99        0.14      1.73 o 
   1  11  10        8.86        7.65      2.16 o 
   2  11  10        0.55        1.01      1.73 o 
   3  11  10        0.10       -2.31      1.59 o 
  -1 -10  11        2.33       -0.87      1.59 o 
  -3  -9  11        1.53        3.90      2.02 o 
  -2  -9  11        0.37       -1.01      1.73 o 
  -1  -9  11        2.54       -1.59      1.44 o 
   0  -9  11        1.58        1.44      1.59 o 
   1  -9  11        0.77        2.31      1.73 o 
   2  -9  11        4.70        5.19      2.16 o 
  -4  -8  11        1.10        1.59      1.88 o 
  -3  -8  11        0.13       -1.30      1.44 o 
  -2  -8  11        0.28       -1.01      1.44 o 
  -1  -8  11        0.01       -0.72      1.44 o 
   0  -8  11       22.68       22.36      2.31 o 
   1  -8  11       20.98       23.52      2.60 o 
   2  -8  11        0.76       -0.58      1.59 o 
   3  -8  11        0.16        1.25      1.31 o 
  -4  -7  11        0.13       -1.30      1.73 o 
  -3  -7  11        0.07        0.29      1.59 o 
  -2  -7  11        0.00       -1.95      1.30 o 
  -1  -7  11        0.05       -1.95      1.30 o 
   0  -7  11       23.47       27.99      2.45 o 
   1  -7  11       17.33       18.61      2.31 o 
   2  -7  11        1.38        1.15      1.22 o 
   3  -7  11        2.06        4.03      1.27 o 
   4  -7  11        3.12        4.47      2.02 o 
  -5  -6  11        4.67        6.35      1.88 o 
  -4  -6  11        0.16       -2.60      1.73 o 
  -3  -6  11       14.03       11.69      2.16 o 
  -2  -6  11       16.95       20.34      2.16 o 
  -1  -6  11        1.59        1.30      1.30 o 
   0  -6  11       25.61       22.80      2.16 o 
   1  -6  11        4.64        4.91      1.02 o 
   2  -6  11        0.65       -0.22      1.02 o 
   3  -6  11        9.44        8.87      1.43 o 
   4  -6  11        6.49        6.20      2.02 o 
  -5  -5  11        0.74       -0.58      1.73 o 
  -4  -5  11        0.65        1.88      1.59 o 
  -3  -5  11        3.61        3.46      1.59 o 
  -2  -5  11       11.92       16.88      2.16 o 
  -1  -5  11       51.80       48.62      2.60 o 
   0  -5  11       17.72       20.73      1.43 o 
   1  -5  11       29.78       24.31      1.43 o 
   2  -5  11        0.30        0.14      0.97 o 
   3  -5  11        2.71        1.44      1.59 o 
   4  -5  11        0.61       -0.14      1.44 o 
   5  -5  11        3.10       -0.43      1.88 o 
  -5  -4  11        2.77        2.16      1.73 o 
  -4  -4  11        2.30        3.17      1.59 o 
  -3  -4  11        8.75        8.66      1.73 o 
  -2  -4  11        2.57        0.64      0.97 o 
  -1  -4  11       32.90       36.11      1.68 o 
   0  -4  11        0.49       -0.90      0.63 o 
   1  -4  11        0.24       -0.29      0.82 o 
   2  -4  11       22.55       21.83      1.42 o 
   3  -4  11        6.39        6.49      1.73 o 
   4  -4  11        1.33        1.30      1.44 o 
   5  -4  11        0.22       -0.72      1.59 o 
  -5  -3  11        0.31        2.31      1.73 o 
  -4  -3  11       13.56       17.60      2.16 o 
  -3  -3  11        8.68       10.12      1.35 o 
  -2  -3  11        0.07       -1.22      0.82 o 
  -1  -3  11       57.54       54.76      1.94 o 
   0  -3  11        1.08        1.52      0.66 o 
   1  -3  11       62.49       60.18      1.55 o 
   2  -3  11        0.12       -0.29      1.15 o 
   3  -3  11        0.22        1.01      1.30 o 
   4  -3  11        5.23        7.36      2.02 o 
   5  -3  11        1.75       -1.44      1.73 o 
   6  -3  11        1.17        1.01      1.73 o 
  -5  -2  11        2.27        1.44      1.88 o 
  -4  -2  11       14.22       12.93      1.62 o 
  -3  -2  11        3.94        3.85      1.30 o 
  -2  -2  11       19.58       20.80      1.42 o 
  -1  -2  11       20.98       22.77      1.37 o 
   0  -2  11        8.96        8.57      0.86 o 
   1  -2  11        4.87        3.32      0.82 o 
   2  -2  11        8.24        9.76      1.15 o 
   3  -2  11        1.18       -0.72      1.15 o 
   4  -2  11        1.72        3.03      1.73 o 
   5  -2  11        3.05        2.16      1.59 o 
   6  -2  11        0.05       -1.59      1.73 o 
  -5  -1  11        2.06        2.20      1.31 o 
  -4  -1  11        4.86        4.41      1.27 o 
  -3  -1  11       78.05       81.76      5.19 o 
  -2  -1  11      204.37      215.98      4.18 o 
  -1  -1  11        0.77       -1.08      0.72 o 
   0  -1  11       28.03       22.62      1.05 o 
   1  -1  11       21.27       18.21      1.25 o 
   2  -1  11        7.61        8.34      1.00 o 
   3  -1  11        0.10       -0.72      1.15 o 
   4  -1  11        1.49        1.15      1.59 o 
   5  -1  11        0.00        0.14      1.44 o 
   6  -1  11        0.55        0.72      1.73 o 
  -5   0  11        3.37        2.28      1.37 o 
  -4   0  11        1.11        1.15      1.12 o 
  -3   0  11       73.81       82.55      2.60 o 
  -2   0  11      168.18      177.60      3.67 o 
  -1   0  11       32.23       29.31      1.73 o 
   0   0  11      242.92      228.97      5.77 o 
   1   0  11       18.49       16.60      1.22 o 
   2   0  11       11.70       11.72      1.11 o 
   3   0  11        2.68        2.08      0.85 o 
   4   0  11        1.33        0.87      1.59 o 
   5   0  11       13.77       14.72      2.45 o 
   6   0  11        0.50        0.87      1.73 o 
  -5   1  11        1.79        0.42      1.27 o 
  -4   1  11       11.69       13.03      3.17 o 
  -3   1  11        1.00        1.37      1.02 o 
  -2   1  11        4.41        2.07      0.97 o 
  -1   1  11      114.95      107.49      3.90 o 
   0   1  11      113.95      105.32      3.61 o 
   1   1  11       35.24       30.02      1.53 o 
   2   1  11       14.21       16.17      1.31 o 
   3   1  11        0.03       -1.14      0.76 o 
   4   1  11       21.34       23.23      2.45 o 
   5   1  11        7.01       11.40      2.16 o 
   6   1  11        8.53        8.66      2.16 o 
  -5   2  11       14.29       14.61      1.77 o 
  -4   2  11        0.13        0.38      1.30 o 
  -3   2  11       19.88       19.86      1.68 o 
  -2   2  11        4.75        3.90      1.59 o 
  -1   2  11       33.81       34.34      2.31 o 
   0   2  11       27.58       28.13      2.16 o 
   1   2  11       29.67       28.22      1.53 o 
   2   2  11       39.59       33.72      1.58 o 
   3   2  11       13.05       11.70      1.31 o 
   4   2  11       23.45       16.62      1.46 o 
   5   2  11       46.81       45.74      3.32 o 
   6   2  11        5.42        4.62      2.02 o 
  -5   3  11        0.02       -1.62      1.08 o 
  -4   3  11        4.90        2.84      1.31 o 
  -3   3  11        7.31        5.77      1.73 o 
  -2   3  11       30.15       31.89      2.45 o 
  -1   3  11        0.05        0.14      1.15 o 
   0   3  11        1.49        0.14      1.01 o 
   1   3  11      149.88      144.18      3.16 o 
   2   3  11       43.43       48.11      1.93 o 
   3   3  11        3.01        2.21      1.00 o 
   4   3  11       18.59       20.51      1.63 o 
   5   3  11        3.39        0.43      1.88 o 
   6   3  11        4.80        4.91      2.16 o 
  -4   4  11       14.65       15.00      1.68 o 
  -3   4  11        9.65        8.66      1.88 o 
  -2   4  11        9.96       10.97      1.88 o 
  -1   4  11       16.74       17.89      1.73 o 
   0   4  11       21.99       22.94      1.88 o 
   1   4  11       12.81        9.81      1.59 o 
   2   4  11        7.34        9.31      1.22 o 
   3   4  11       44.35       39.14      1.87 o 
   4   4  11       27.39       33.67      1.80 o 
   5   4  11       11.26        8.82      1.41 o 
   6   4  11        5.53        4.76      2.31 o 
  -4   5  11        1.65        1.01      1.73 o 
  -3   5  11        5.23        6.35      1.73 o 
  -2   5  11       19.29       19.19      2.16 o 
  -1   5  11       10.23       11.11      1.73 o 
   0   5  11        0.00       -0.72      1.01 o 
   1   5  11        4.70        2.60      1.15 o 
   2   5  11        0.32       -1.77      1.73 o 
   3   5  11       33.27       36.11      2.09 o 
   4   5  11        2.22       -0.48      0.90 o 
   5   5  11       14.51       14.76      2.96 o 
   6   5  11        2.24        0.00      2.16 o 
  -3   6  11        0.05        1.15      1.59 o 
  -2   6  11        4.96        3.46      1.59 o 
  -1   6  11        3.32        2.89      1.44 o 
   0   6  11       22.81       22.07      2.02 o 
   1   6  11        0.77        2.45      1.44 o 
   2   6  11        6.69        7.36      1.59 o 
   3   6  11        0.17       -1.03      1.04 o 
   4   6  11        6.22        4.59      1.23 o 
   5   6  11       21.28       22.37      1.91 o 
   6   6  11        2.56        1.17      1.44 o 
  -3   7  11        0.68       -0.43      1.59 o 
  -2   7  11        0.56       -0.43      1.44 o 
  -1   7  11        6.04        5.05      1.59 o 
   0   7  11        1.61        0.29      1.30 o 
   1   7  11        2.93        2.45      1.44 o 
   2   7  11        0.98       -1.15      1.30 o 
   3   7  11        4.43        5.19      1.59 o 
   4   7  11        1.11        0.58      1.44 o 
   5   7  11        2.38        0.41      1.31 o 
   6   7  11        1.16        1.13      1.41 o 
  -2   8  11        0.93        2.16      1.59 o 
  -1   8  11        4.25        7.79      1.73 o 
   0   8  11       22.76       16.59      2.16 o 
   1   8  11        4.46        4.91      1.59 o 
   2   8  11       10.37        9.96      2.02 o 
   3   8  11        1.27       -1.15      1.30 o 
   4   8  11        1.26        2.16      1.44 o 
   5   8  11        4.47        2.45      1.59 o 
  -1   9  11        0.02       -2.02      1.44 o 
   0   9  11       23.02       23.81      2.45 o 
   1   9  11       37.84       41.70      2.89 o 
   2   9  11        9.21        9.52      2.16 o 
   3   9  11        0.66        0.87      1.73 o 
   4   9  11        0.53       -0.72      1.44 o 
   0  10  11        0.24        0.00      1.59 o 
   1  10  11        1.65       -1.01      1.59 o 
   2  10  11        2.99        2.31      1.73 o 
   3  10  11        3.70        4.33      1.88 o 
  -2  -8  12        0.14       -1.30      1.73 o 
  -1  -8  12        1.17        1.30      1.59 o 
   0  -8  12        0.04        0.87      1.44 o 
   1  -8  12        0.10        1.44      1.73 o 
   2  -8  12        0.00       -1.44      1.59 o 
  -3  -7  12        0.83        0.87      1.88 o 
  -2  -7  12        0.23       -0.14      1.59 o 
  -1  -7  12        3.78        5.63      1.59 o 
   0  -7  12        9.09       11.83      2.02 o 
   1  -7  12        1.14        2.45      1.59 o 
   2  -7  12        0.00       -0.94      1.11 o 
   3  -7  12        1.60        1.30      1.88 o 
  -4  -6  12        0.28       -2.45      1.73 o 
  -3  -6  12        0.00        0.29      1.73 o 
  -2  -6  12        0.53       -1.73      1.30 o 
  -1  -6  12        0.01       -0.87      1.44 o 
   0  -6  12        8.31        8.08      1.73 o 
   1  -6  12       14.57       19.26      1.53 o 
   2  -6  12        0.20       -0.38      2.02 o 
   3  -6  12        0.83       -1.73      1.59 o 
  -4  -5  12        0.04        0.87      1.44 o 
  -3  -5  12        0.61        1.30      1.44 o 
  -2  -5  12        0.06        1.30      1.44 o 
  -1  -5  12       25.77       22.80      2.16 o 
   0  -5  12        0.96       -1.44      1.30 o 
   1  -5  12       21.37       19.58      1.52 o 
   2  -5  12        0.05        0.58      1.59 o 
   3  -5  12        0.05       -0.87      1.44 o 
   4  -5  12        1.47        0.58      1.73 o 
  -4  -4  12        3.72        2.89      1.73 o 
  -3  -4  12        8.10        8.66      1.88 o 
  -2  -4  12        0.38       -1.01      0.92 o 
  -1  -4  12        7.57        9.48      3.82 o 
   0  -4  12       30.14       30.31      1.60 o 
   1  -4  12        1.60        0.87      0.92 o 
   2  -4  12        2.24        2.16      1.59 o 
   3  -4  12        0.09       -1.01      1.44 o 
   4  -4  12       13.55       12.84      2.31 o 
   5  -4  12        5.32        7.36      2.31 o 
  -5  -3  12        3.74        6.06      1.88 o 
  -4  -3  12       17.08       21.06      2.45 o 
  -3  -3  12        0.58        0.93      1.11 o 
  -2  -3  12       16.03       14.87      1.52 o 
  -1  -3  12        2.54        1.64      1.73 o 
   0  -3  12       25.00       23.97      1.16 o 
   1  -3  12        5.93        4.03      1.02 o 
   2  -3  12        0.00       -1.88      1.30 o 
   3  -3  12       22.95       21.64      2.31 o 
   4  -3  12        6.80        7.50      2.16 o 
   5  -3  12        0.70        0.43      1.88 o 
  -5  -2  12       18.42       21.50      2.45 o 
  -4  -2  12       28.14       31.61      1.97 o 
  -3  -2  12       12.26       15.35      1.58 o 
  -2  -2  12        1.33       -0.20      1.01 o 
  -1  -2  12        0.23       -1.15      1.15 o 
   0  -2  12       31.87       37.95      2.45 o 
   1  -2  12       12.92        8.83      1.37 o 
   2  -2  12        1.56        1.59      1.44 o 
   3  -2  12        4.20        3.17      1.73 o 
   4  -2  12        3.86        1.15      1.59 o 
   5  -2  12        0.06        0.72      1.59 o 
  -5  -1  12        4.54        6.48      1.56 o 
  -4  -1  12        0.20        0.16      1.23 o 
  -3  -1  12       20.81       24.29      1.68 o 
  -2  -1  12       42.38       39.74      1.89 o 
  -1  -1  12        5.92        9.38      1.73 o 
   0  -1  12        0.07       -0.29      1.30 o 
   1  -1  12       17.66       17.08      1.27 o 
   2  -1  12        1.83        0.71      0.80 o 
   3  -1  12        1.09        3.32      1.59 o 
   4  -1  12        0.83       -0.87      1.59 o 
   5  -1  12        2.01        2.02      1.73 o 
   6  -1  12        0.97       -1.88      1.73 o 
  -4   0  12        1.15        0.09      1.17 o 
  -3   0  12       73.39       81.83      2.70 o 
  -2   0  12       34.96       38.38      2.89 o 
  -1   0  12       12.26       14.28      2.02 o 
   0   0  12       14.66       16.45      2.02 o 
   1   0  12        0.00       -0.14      0.82 o 
   2   0  12        0.00       -0.27      0.80 o 
   3   0  12        5.20        3.75      1.59 o 
   4   0  12        0.31       -1.73      1.44 o 
   5   0  12        0.45        0.58      1.73 o 
   6   0  12        1.37        2.16      1.88 o 
  -4   1  12        0.03       -0.36      1.37 o 
  -3   1  12       30.40       32.61      2.74 o 
  -2   1  12       25.76       28.86      2.60 o 
  -1   1  12       75.24       76.03      3.32 o 
   0   1  12       38.37       33.33      2.45 o 
   1   1  12       11.32        9.97      1.12 o 
   2   1  12       23.37       18.14      1.31 o 
   3   1  12        1.27        1.43      1.15 o 
   4   1  12        2.32        1.44      1.44 o 
   5   1  12       24.36       26.55      2.89 o 
   6   1  12       18.84       19.33      2.74 o 
  -4   2  12        2.19        2.31      2.02 o 
  -3   2  12        2.89        2.89      1.59 o 
  -2   2  12        9.77        8.95      1.88 o 
  -1   2  12        0.05        0.43      1.30 o 
   0   2  12       14.15       15.00      1.88 o 
   1   2  12       22.38       18.18      1.73 o 
   2   2  12       14.52       15.52      1.88 o 
   3   2  12        0.49       -0.82      0.86 o 
   4   2  12       34.07       34.49      2.74 o 
   5   2  12       30.19       31.16      3.03 o 
   6   2  12        0.19        2.31      2.16 o 
  -4   3  12        4.78        2.89      2.02 o 
  -3   3  12        0.83       -0.58      1.59 o 
  -2   3  12        5.04        6.93      1.59 o 
  -1   3  12        4.22        2.74      1.30 o 
   0   3  12        0.66        1.44      1.30 o 
   1   3  12       39.92       40.54      2.45 o 
   2   3  12        9.13        8.50      1.17 o 
   3   3  12       20.15       22.77      1.66 o 
   4   3  12        0.04        0.16      1.04 o 
   5   3  12        0.00       -1.30      1.88 o 
   6   3  12        6.63        4.62      2.16 o 
  -4   4  12        4.67        4.91      1.88 o 
  -3   4  12        1.65        1.59      1.73 o 
  -2   4  12        3.04        3.61      1.59 o 
  -1   4  12        3.04        0.14      1.15 o 
   0   4  12        0.01       -0.72      1.15 o 
   1   4  12        4.48        3.90      1.30 o 
   2   4  12       33.64       35.87      1.83 o 
   3   4  12       14.07       11.70      1.42 o 
   4   4  12        0.19       -0.75      1.37 o 
   5   4  12        0.00       -1.51      1.00 o 
   6   4  12        1.35       -0.87      1.88 o 
  -3   5  12       10.96       11.98      2.16 o 
  -2   5  12       13.06       15.44      2.31 o 
  -1   5  12        0.13        1.01      1.30 o 
   0   5  12        5.35        7.21      1.59 o 
   1   5  12        5.57        7.94      1.59 o 
   2   5  12        2.97        2.64      1.11 o 
   3   5  12        0.44       -1.56      1.04 o 
   4   5  12        5.95        3.97      1.80 o 
   5   5  12       11.66       11.91      1.66 o 
   6   5  12        0.00        0.58      2.16 o 
  -3   6  12        4.77        8.95      2.02 o 
  -2   6  12        2.69        0.29      1.59 o 
  -1   6  12        0.55        0.87      1.44 o 
   0   6  12        2.37        3.90      1.59 o 
   1   6  12        1.08        1.59      1.30 o 
   2   6  12        1.58        2.31      1.30 o 
   3   6  12        1.10        0.62      1.07 o 
   4   6  12        0.24       -0.25      1.09 o 
   5   6  12        0.00       -1.80      1.20 o 
  -2   7  12        2.87        4.18      1.73 o 
  -1   7  12        1.47        0.00      1.44 o 
   0   7  12        1.07        2.31      1.44 o 
   1   7  12       11.35       10.68      2.02 o 
   2   7  12        0.04       -0.72      1.44 o 
   3   7  12        0.36        0.30      1.17 o 
   4   7  12        0.00       -1.87      1.25 o 
   5   7  12        3.80        3.57      1.49 o 
  -1   8  12        0.60        1.59      1.44 o 
   0   8  12        2.46        2.74      1.59 o 
   1   8  12        7.82       10.97      2.02 o 
   2   8  12        2.54        2.74      1.73 o 
   3   8  12        3.29        1.15      1.73 o 
   4   8  12        0.99        2.16      1.59 o 
   0   9  12        0.02       -0.14      1.73 o 
   1   9  12        1.95       -2.16      1.44 o 
   2   9  12        3.37        2.31      1.73 o 
   3   9  12        0.00       -0.58      1.73 o 
  -2  -7  13        2.31        1.59      1.73 o 
  -1  -7  13        0.09       -1.44      1.59 o 
   0  -7  13        4.16        2.02      1.73 o 
   1  -7  13       23.47       35.06      2.89 o 
  -3  -6  13        0.90       -1.30      1.88 o 
  -2  -6  13        0.01        0.00      1.73 o 
  -1  -6  13        0.72       -1.73      1.59 o 
   0  -6  13        6.43        4.47      1.73 o 
   1  -6  13       13.56       17.89      2.31 o 
   2  -6  13        0.54        1.59      1.73 o 
  -3  -5  13        1.24        0.29      1.73 o 
  -2  -5  13        6.36        3.46      1.59 o 
  -1  -5  13       17.59       17.02      2.31 o 
   0  -5  13       12.11       12.12      2.02 o 
   1  -5  13        0.90       -0.29      1.44 o 
   2  -5  13        0.25       -0.14      1.44 o 
   3  -5  13        0.09       -2.38      1.59 o 
  -3  -4  13        1.89        0.72      1.88 o 
  -2  -4  13        8.95       10.71      1.52 o 
  -1  -4  13        6.07        4.84      1.27 o 
   0  -4  13       29.11       29.29      2.45 o 
   1  -4  13       25.73       29.00      2.45 o 
   2  -4  13        1.75        2.74      1.44 o 
   3  -4  13        1.89        2.31      1.73 o 
   4  -4  13        0.00        0.00      1.73 o 
  -4  -3  13        5.92        3.90      1.88 o 
  -3  -3  13        1.03       -0.35      1.88 o 
  -2  -3  13        0.13       -1.33      1.07 o 
  -1  -3  13        4.64        5.34      1.73 o 
   0  -3  13        3.12        3.90      1.59 o 
   1  -3  13        2.64        3.03      1.59 o 
   2  -3  13        1.87        0.87      1.30 o 
   3  -3  13       17.95       22.65      2.60 o 
   4  -3  13        1.46        0.72      1.73 o 
  -4  -2  13       23.44       28.64      2.11 o 
  -3  -2  13        0.81       -0.35      1.11 o 
  -2  -2  13        3.71        3.03      1.73 o 
  -1  -2  13        0.37       -0.58      1.44 o 
   0  -2  13       11.32       12.70      2.02 o 
   1  -2  13        6.06        7.43      2.16 o 
   2  -2  13       15.99       16.01      2.31 o 
   3  -2  13        1.03       -1.01      1.44 o 
   4  -2  13        1.66        0.87      1.88 o 
   5  -2  13        0.07       -0.14      2.16 o 
  -4  -1  13        0.79        4.04      1.42 o 
  -3  -1  13       18.74       22.00      1.78 o 
  -2  -1  13       16.27       14.28      2.31 o 
  -1  -1  13        4.66        7.21      1.73 o 
   0  -1  13       10.97       12.41      1.88 o 
   1  -1  13       22.79       25.57      3.61 o 
   2  -1  13        4.33        3.39      1.23 o 
   3  -1  13        3.63        2.16      1.59 o 
   4  -1  13        1.33       -1.01      1.73 o 
   5  -1  13        0.53       -0.87      1.73 o 
  -4   0  13        0.00       -0.87      1.73 o 
  -3   0  13        3.11        0.00      1.88 o 
  -2   0  13        3.15        4.47      1.73 o 
  -1   0  13       83.40       93.78      4.04 o 
   0   0  13       23.92       28.13      2.31 o 
   1   0  13        0.02       -1.44      1.15 o 
   2   0  13        0.10       -0.56      0.86 o 
   3   0  13        0.83        0.87      1.30 o 
   4   0  13        0.39       -0.14      1.73 o 
   5   0  13        2.56        1.01      1.88 o 
  -4   1  13        1.25        1.73      1.88 o 
  -3   1  13        2.15        3.46      1.88 o 
  -2   1  13       17.64       24.96      2.89 o 
  -1   1  13       84.44       95.08      4.04 o 
   0   1  13        5.06        4.47      1.44 o 
   1   1  13       23.94       27.27      2.02 o 
   2   1  13       11.22        9.99      1.17 o 
   3   1  13        0.39        0.22      0.93 o 
   4   1  13        1.18        0.72      1.59 o 
   5   1  13        5.81        3.32      1.88 o 
  -3   2  13        0.03       -2.02      1.73 o 
  -2   2  13        5.62       10.10      2.16 o 
  -1   2  13        2.67        1.73      1.59 o 
   0   2  13        3.21        2.89      1.44 o 
   1   2  13       23.07       21.64      2.16 o 
   2   2  13        0.00       -1.29      0.86 o 
   3   2  13        0.00       -1.25      0.90 o 
   4   2  13        2.45        3.90      1.73 o 
   5   2  13        6.01       10.68      2.45 o 
  -3   3  13        0.95        1.44      1.88 o 
  -2   3  13        9.10        8.51      1.88 o 
  -1   3  13        0.11       -0.29      1.44 o 
   0   3  13        0.00        0.87      1.44 o 
   1   3  13        3.71        0.87      1.15 o 
   2   3  13       19.57       19.71      1.59 o 
   3   3  13        0.00       -1.02      0.93 o 
   4   3  13        3.47        0.79      1.11 o 
   5   3  13        0.01        1.73      1.88 o 
  -3   4  13        0.19        1.44      1.73 o 
  -2   4  13        0.46        1.30      1.59 o 
  -1   4  13        0.83        1.88      1.59 o 
   0   4  13        0.00       -1.44      1.15 o 
   1   4  13        0.78        0.87      1.30 o 
   2   4  13        0.68        0.43      1.30 o 
   3   4  13        1.31        0.84      1.23 o 
   4   4  13        8.26        6.76      2.74 o 
   5   4  13       35.24       32.46      3.03 o 
  -2   5  13        1.91        2.16      1.88 o 
  -1   5  13        0.37       -2.16      1.44 o 
   0   5  13        5.86        6.78      1.73 o 
   1   5  13       11.04       15.15      2.16 o 
   2   5  13        0.03       -1.44      1.15 o 
   3   5  13        0.00       -0.60      1.07 o 
   4   5  13        1.93        0.29      1.28 o 
   5   5  13        0.05       -1.23      1.25 o 
  -1   6  13        2.48        0.29      1.73 o 
   0   6  13        0.64        1.44      1.30 o 
   1   6  13        1.98        0.43      1.44 o 
   2   6  13        0.23        1.30      1.30 o 
   3   6  13        2.76        1.47      1.25 o 
   4   6  13        0.07       -0.92      1.28 o 
  -1   7  13        0.08        1.15      1.59 o 
   0   7  13        0.01       -2.02      1.44 o 
   1   7  13        0.37       -1.15      1.44 o 
   2   7  13        0.20        3.32      1.73 o 
   3   7  13        0.36       -1.30      1.25 o 
   4   7  13        0.42       -0.74      1.31 o 
   1   8  13        2.68        1.73      1.88 o 
   2   8  13        1.33        0.29      1.59 o 
  -2  -5  14        0.22       -2.38      1.59 o 
   1  -5  14        2.17        3.46      1.73 o 
   2  -5  14        0.11       -2.38      1.59 o 
  -2  -4  14        0.44       -2.38      1.59 o 
  -1  -4  14        0.13        0.87      1.88 o 
   1  -4  14        3.69        2.45      1.73 o 
   2  -4  14        0.99        1.88      1.73 o 
   3  -4  14        1.93        3.03      2.02 o 
  -2  -3  14        0.23        1.44      1.73 o 
  -1  -3  14       16.48       25.39      2.60 o 
   0  -3  14        0.13        1.73      1.59 o 
   2  -3  14        2.07        1.30      1.73 o 
   3  -3  14        2.04        5.05      1.88 o 
  -3  -2  14        0.82       -1.44      1.88 o 
  -2  -2  14        4.34        5.34      1.88 o 
  -1  -2  14        7.93        6.78      1.88 o 
   0  -2  14        0.90        4.33      1.73 o 
   1  -2  14        1.77        0.58      1.44 o 
   2  -2  14        0.07        1.15      1.59 o 
   3  -2  14        0.08        0.14      1.59 o 
   4  -2  14        3.30        0.58      2.02 o 
  -3  -1  14       16.38       22.65      2.89 o 
  -2  -1  14        7.64        6.64      2.02 o 
  -1  -1  14       20.51       23.37      2.60 o 
   0  -1  14        4.54        6.93      1.73 o 
   1  -1  14        3.33        4.76      1.59 o 
   2  -1  14        0.15       -1.30      1.59 o 
   3  -1  14        0.01       -1.44      1.59 o 
   4  -1  14        0.01       -2.45      1.73 o 
  -3   0  14        6.17        4.91      2.16 o 
  -2   0  14       10.65       10.68      2.31 o 
  -1   0  14        0.63        0.14      1.59 o 
   0   0  14        0.72        1.15      1.44 o 
   1   0  14        7.78        4.62      1.44 o 
   2   0  14        7.31        8.11      1.17 o 
   3   0  14        0.70        1.44      1.59 o 
   4   0  14        0.07        0.14      1.73 o 
  -2   1  14        2.33       -0.58      1.73 o 
  -1   1  14        0.53        3.61      1.73 o 
   0   1  14        1.35        0.14      1.44 o 
   1   1  14        1.24        2.16      1.44 o 
   2   1  14        1.32       -0.52      1.15 o 
   3   1  14        0.07        0.87      1.59 o 
   4   1  14        0.58       -0.14      1.73 o 
  -2   2  14        5.36        6.35      2.02 o 
  -1   2  14        2.85        5.19      1.88 o 
   0   2  14        0.34       -1.73      1.30 o 
   1   2  14        0.57        0.14      1.15 o 
   2   2  14        2.60        3.90      1.30 o 
   3   2  14        1.68        2.39      1.00 o 
   4   2  14        4.29        4.33      2.02 o 
  -2   3  14        0.16        2.45      1.73 o 
  -1   3  14        0.25        0.00      1.44 o 
   0   3  14        1.21        0.58      1.44 o 
   1   3  14        2.11        1.01      1.30 o 
   2   3  14        0.00       -1.95      1.30 o 
   3   3  14        2.33        1.61      1.04 o 
   4   3  14        3.49        4.91      2.02 o 
  -1   4  14        0.83        0.72      1.59 o 
   0   4  14        0.28        1.15      1.59 o 
   1   4  14        1.04       -0.58      1.30 o 
   2   4  14        5.74        6.20      1.59 o 
   3   4  14        1.82        3.64      1.17 o 
   4   4  14        2.49        1.80      1.17 o 
  -1   5  14        0.81        3.03      1.88 o 
   0   5  14        0.00       -1.59      1.44 o 
   1   5  14        0.41        1.73      1.44 o 
   2   5  14        7.00       10.39      2.02 o 
   3   5  14        3.54        4.62      1.73 o 
   0   6  14        0.16       -0.14      1.73 o 
   1   6  14        1.56        0.14      1.44 o 
   2   6  14        3.66        8.66      2.02 o 
   3   6  14        1.21       -1.44      1.44 o 
   0  -3  15        6.29        8.37      2.16 o 
  -1  -2  15        0.40       -0.29      1.73 o 
   0  -2  15       10.19        7.65      2.16 o 
   2  -2  15        0.36        0.87      1.73 o 
  -1  -1  15        0.01       -0.58      1.73 o 
   0  -1  15        8.24       12.84      2.31 o 
   1  -1  15        2.29        5.48      1.73 o 
  -1   0  15        0.47        1.59      1.88 o 
   0   0  15        0.63        1.15      1.73 o 
   1   0  15        0.73        0.72      1.73 o 
   3   0  15        0.24       -1.15      1.59 o 
  -1   1  15        6.45        6.35      2.02 o 
   0   1  15        3.97        6.06      1.88 o 
   1   1  15        0.48       -0.14      1.44 o 
   2   1  15        1.22       -0.58      1.44 o 
   3   1  15        0.29       -1.30      1.88 o 
  -1   2  15       10.36       12.84      2.31 o 
   0   2  15        0.48        2.45      1.59 o 
   1   2  15        0.86        1.01      1.59 o 
   2   2  15        0.60        0.29      1.30 o 
   3   2  15        0.00       -2.60      1.73 o 
   0   3  15        0.43       -1.88      1.59 o 
   1   3  15        2.30        2.31      1.59 o 
   2   3  15        1.38        1.01      1.44 o 
   1   4  15        0.17       -0.43      1.44 o 
                                                 
